# Supplementary material for: A plant NLR receptor activates auxin signaling through Aux/IAAs-ARF19 and YUC8-TIR1/AFBs to promote callose-mediated antiviral defense
Source: Sci Adv. 2025 Dec 17;11(51):eaea2275. doi: 10.1126/sciadv.aea2275 (PMC12710714; doi:10.1126/sciadv.aea2275)
Supplement: Supplementary file 2 — Tables S1 and S2 [file sciadv.aea2275_tables_s1_and_s2.zip]

Archive with 2 entries (2 files):
- aea2275_table_s2.xlsx
- aea2275_table_s1.xlsx
