# Supplementary material for: A plant NLR receptor activates auxin signaling through Aux/IAAs-ARF19 and YUC8-TIR1/AFBs to promote callose-mediated antiviral defense
Source: Sci Adv. 2025 Dec 17;11(51):eaea2275. doi: 10.1126/sciadv.aea2275 (PMC12710714; doi:10.1126/sciadv.aea2275)
Supplement: Supplementary file 2 — Tables S1 and S2 [file sciadv.aea2275_tables_s1_and_s2.zip › aea2275_table_s2.xlsx]

## Sheet: Sheet1
Supplementary Table S2. List of primers used in this study
Primers	Primer sequence (5’–3’)	Purpose
NbGSL5 KPnI-F	GCTTTCGCGAGCTCGGTACCATGAGCCACCGGCAACGTTCACC	To generate pBinplus-NbGSL5
NbGSL5 BamHI-R	AGGTCGACTCTAGAGGATCCTCACAAGTCACTCTTAGGCTTTTTT
NbGSL8 KPnI-F	GCTTTCGCGAGCTCGGTACCATGTATGATCTGTATGAGGTTGTTAC	To generate pBinplus-NbGSL8
NbGSL8 BamHI-R	CAGGTCGACTCTAGAGGATCCCTAGTCTTGCATTTCAATATTTG
NbGSL10 KPnI-F	AGCTTTCGCGAGCTCGGTACCATGAAACATAGGGAGACTCGC	To generate pBinplus-NbGSL10
NbGSL10 BamHI-R	GCCTGCAGGTCGACTCTAGATTACTTGATGAAGTCGAAAGTTC
NbG5 XbaI-F	GTAAGGTTACCGAATTCTCTAGACGACTTGCCTTCTTTAGCAA	To generate pTRV2-NbGSL5/8/10
NbG5 overlap-R	CTTCAGTGATCTCAGCTTCGTTGTCCATAAC
NbG8 overlap-F	AAGCTGAGATCACTGAAGAAACTTCCAGTTG
NbG8 overlap-R	TGCTCCACAATGCAGCCTTTTCACCTGCTC
NbG10 overlap-F	AGGCTGCATTGTGGAGCAATTTGGATGTAG
NbG10 BamHI-R	TGAGCTCGGTACCGGATCCCCGTTCTCATTGTTTCCAGC
NbYUC8 XbaI-F	GCTCTAGATGTATTGCATCATTATGGCA	To generate pTRV2-NbYUC8
NbYUC8 BamHI-R	CGGGATCCAGGCACAACTTTCTCAGCA
SlYUC8 XbaI-F	GCTCTAGACAATGGCTTGTTGTGGCAAC	To generate pTRV2-SlYUC8
SlYUC8 BamHI-R	CGGGATCCACTAGCCACAATGGTAACCA
SlTIR1 XbaI-F	GTAAGGTTACCGAATTCTCTAGAAGGAAGGAACAAGGAACTACT	To generate pTRV2-SlTIR1/AFBs
SlTIR1 overlap-R	CTCTCAAGCCAGGCTTCCCTTTAAGCTCAAC
SlAFB4 overlap-F	AGGGAAGCCTGGCTTGAGAGTTTCTTTGGCT
SlAFB4 overlap-R	CTTCGGATCTCAGCTTAGTTCTTGTCCAACG
SlAFB6 overlap-F	AACTAAGCTGAGATCCGAAGTGTTTATTGGC
SlAFB6 BamHI-R	CGCGTGAGCTCGGTACCGGATCCCACTAGTCCCAAAACCTTCAC
SlARF19 XbaI-F	AGTAAGGTTACCGAATTCTCTAGAGAAGACGCCGGGAAATGGTG	To generate pTRV2-SlARF19
SlARF19 BamHI-R	CGTGAGCTCGGTACCGGATCCCTGGTTGTAGTGTCATTTGAG
dsIAA35 XbaI-F	GTCAATTTGCAGGTATTTCTAGATGGCAGAGGATCAAATTCTA	To generate p2300-intron-NbIAA35 (RNAi: IAA35)
dsIAA35 PstI-R	AACTCGAGCTTGCATGCCTGCAGCCATTGAGATAGCTCCATTTG
dsI35RC KPnI-F	CTTTCGCGAGCTCGGTACCCCATTGAGATAGCTCCATTTG
dsI35RC BamHI-R	TTCTTACACATTTGGATCCTGGCAGAGGATCAAATTCTAAG
dsI13 XbaI-F	GTCAATTTGCAGGTATTTCTAGAGTGAATATGGATGGTTTGCC	To generate p2300-intron-NbIAAs (RNAi: IAAs)
dsI13 overlap-R	ACTATTTTCACAAACATCTCCCATGGAACAT
dsI27 overlap-F	GAGATGTTTGTGAAAATAGTGCCCCTCAGAC
dsI27 overlap-R	ACTGCTGGAAGCACTGCCCAATACTAAAGCA
dsI33 overlap-F	TGGGCAGTGCTTCCAGCAGTGACAGTGATAG
dsI33 overlap-R	ACTATCCTTCCTCATCCAGTTGAGATCACC
dsI29 overlap-F	GGTGATCTCAACTGGATGAGGAAGGATAGT
dsI29 overlap-R	TCCTCTGCCATTCCCATGAAATTGCTTTTT
dsI35 overlap-F	TTCATGGGAATGGCAGAGGATCAAATTCTA
dsI35 PstI-R	AACTCGAGCTTGCATGCCTGCAGCCATTGAGATAGCTCCATTTG
dsI35RC KPnI-F	CTTTCGCGAGCTCGGTACCCCATTGAGATAGCTCCATTTG
dsI13RC BamHI-R	GAAATTCTTACACATTTGGATCCGTGAATATGGATGGTTTGCC
dsG10RC KPnI-F	CTTTCGCGAGCTCGGTACCCCGTTCTCATTGTTTCCAGC	To generate p2300-intron-NbGSL5/8/10 (RNAi: GSL5/8/10)
dsG5RC BamHI-R	TTCTTACACATTTGGATCCCGACTTGCCTTCTTTAGCAA
dsG5 XbaI-F	GTAAGGTTACCGAATTCTCTAGACGACTTGCCTTCTTTAGCAA
dsG10 PstI-R	AACTCGAGCTTGCATGCCTGCAGCCGTTCTCATTGTTTCCAGC
dsA19 XbaI-F	TCAATTTGCAGGTATTTCTAGACAAGAAAGATGTGGAAGCTC	To generate p2300-intron-NbARF19 (RNAi: ARF19)
dsA19 PstI-R	AACTCGAGCTTGCATGCCTGCAGGGAGGAAATATTTTCTCTGC
dsA19RC SacI-F	CTCGAGCTTTCGCGAGCTCGGAGGAAATATTTTCTCTGCTG
dsA19RC BamHI-R	ACATTTGGATCCCCGGGTACCCAAGAAAGATGTGGAAGCTC
dsT1a XbaI-F	GTCAATTTGCAGGTATTTCTAGATGCCGTCAAATGACAAATGC	To generate p2300-intron-NbTIR1/AFBs (RNAi: TIR1/AFBs)
dsT1a overlap-R	ACTATCAGGGGAGTCCCAAATCACTGTCCC
dsT1b overlap-F	TGGGACTCCCCTGATAGTTGTACTTCACTG
dsT1b overlap-R	CGAATAGCAGCAGCCTGAAAAAGCTTCTTC
dsAFB4 overlap-F	TCAGGCTGCTGCTATTCGGTCTCTCCTGA
ds AFB4 overlap-R	AAGAACTTGATCCCATCAGTGCTAAAACCA
dsAFB6 overlap-F	CTGATGGGATCAAGTTCTTGAAAATGTGCTAG
dsAFB6 PstI-R	AACTCGAGCTTGCATGCCTGCAGGATAAGCTTCACCCAAAACAG
dsAFB6RC KPnI-F	CTTTCGCGAGCTCGGTACCGATAAGCTTCACCCAAAACAG
dsT1aRC BamHI-R	TTCTTACACATTTGGATCCTGCCGTCAAATGACAAATGC
NbI35 KPnI-F	GGGGTACCATGATGGAACTTCAACTGGG	To generate pCV-n/cYFP-NbIAA35
NbI35 BamHI-R	GCTCGAGCTCGATGGATCCCCATTGAGATAGCTCCATTTGTC
SlIAA35 KPnI-F	GGGGTACCATGATGGAGCTTCAATTGG	To generate pCV-n/cYFP-SlIAA35
SlIAA35 BamHI-R	CGGGATCCTCAATAATCTTCATCTCTAATTAATTTTAGCC
SlARF19 KPnI-F	AGTCGACGCACAGGGTACCATGAAGACGCCGGGAAATGGTG	To generate pCV-cYFP-SlARF19
SlARF19 BamHI-R	TTCGAGCTCGCCTGGGGATCCTTACACATCTCCCGCGTCTG
NbARF19 KPnI-F	AGTCGACGCACAGGGTACCATGAAGACGCCGGTAAACGT	To generate pCV-cYFP-NbARF19
NbARF19 BamHI-R	CGAGCTCGCCTGGGGATCCTTACACGCCTCCCGCATCTG
NbI35 EcoRI-F	ATGGAGGCCAGTGAATTCATGATGGAACTTCAACTGGG	To generate pGAD/BD-NbIAA35
NbI35 BamHI-R	GCTCGAGCTCGATGGATCCCCATTGAGATAGCTCCATTTGTC
SlI35 EcoRI-F	CGGAATTCATGATGGAGCTTCAATTGGGGCT	To generate pGAD/BD-SlIAA35
SlI35 BamHI-R	CGGGATCCTCAATAATCTTCATCTCTAATTAATTTTAGCC
NbI13 EcoRI-F	ATGGAGGCCAGTGAATTCATGGAACCAACTCTTGGTTTAC	To generate pGAD/BD-NbIAA13
NbI13 BamHI-R	CTCGAGCTCGATGGATCCGCACCAAAGCAAATTAGATTGGT
NbI27 EcoRI-F	ATGGAGGCCAGTGAATTCAGCTTCATGTCTATACCATTAGAAC	To generate pGAD/BD-NbIAA27
NbI27 BamHI-R	CTCGAGCTCGATGGATCCTCGGACGGTTAATCTTTCAGT
NbI29 EcoRI-F	CATGGAGGCCAGTGAATTCATGGAGCTTGAGCTTGGTCT	To generate pGAD/BD-NbIAA29
NbI29 BamHI-R	GCTCGAGCTCGATGGATCCCATTCTTGAGCATCTTCCCTC
NbI33 EcoRI-F	ATGGAGGCCAGTGAATTCATGAAGAGTAGTGAAGATCCAAG	To generate pGAD/BD-NbIAA33
NbI33 BamHI-R	CTCGAGCTCGATGGATCCTTAAATATTCTCCATTTTCCCCTTCC
SlI13 EcoRI-F	CGGAATTCATGGAACCAATTCTTAGTGAAAAAGG	To generate pGAD/BD-SlIAA13
SlI13 BamHI-R	CGGGATCCTTAGATAGGTTTTCCTTTGTGTTTCTC
SlI27 EcoRI-F	CGGAATTCATGTCTGTACCATTAGAACATGATTATATAGG	To generate pGAD/BD-SlIAA27
SlI27 BamHI-R	CGGGATCCCTAATTTTGGTTCTTGCACTTATTTATGG
NbA7 KPnI-F	CTCGGTACCATGAAGGCACCATCAAACGGA	To generate p1300- NbARF7-YFP
NbA7 BamHI-R	CTTGCTCACCATGGATCCTCTATTAAATGATGCAACTGAG
SlA19 BglII-F	GGCATGGAGGAGCTGTACAGATCTATGAAGACGCCGGGAAATGG	To generate p1300- YFP-SlARF19
SlA19 BglII-R	CGGGCGGCCGCTTTAAGATCTTTACACATCTCCCGCGTCTG
SlA19 PB1-F	CTCGTCGTGCATCTGTTGGATCCATGGCTTCCGATTATGTCAC	To generate pGEX-2TK-SlARF19 PB1
SlA19 PB1-R	GTCAGTCAGTCACGATGAATTCCTACACATCTCCCGCGTC
NbA19 PB1-F	GTCGTGCATCTGTTGGATCCATGGCTTCCGAATATATGACC	To generate pGEX-2TK-NbARF19 PB1
NbA19 PB1-R	TCAGTCAGTCACGATGAATTCTTACACGCCTCCCGCATCTG
NbA19 DBD-F	GACAGCAAATGGGTCGCGGATCCATGAAGACGCCGGTAAACGT	To generate pET-28a-NbARF19 DBD
NbA19 DBD-R	TGGTGGTGGTGGTGGTGCTCGAGCATGCTATCACTTGACAAC
SlI35 BamHI-F	GGTCGCGGATCCATGATGGAGCTTCAATTGGG	To generate pET-28a-SlIAA35-HA
SlI35 XhoI-R	TGGTGGTGCTCGAGAGCGTAATCTGGTACGTCGTATGGG
NbI35 BamHI-F	GGTCGCGGATCCATGATGGAACTTCAACTGGGG	To generate pET-28a-NbIAA35-HA
NbI35 XhoI-R	TGGTGGTGCTCGAGAGCGTAATCTGGTACGTCGTATGGG
NbG5pro-F	CTATAGGGCGAATTGGGTACCACGATGAGGAGGGATGGAGAGA	To generate pGreenII-NbGSL5pro: LUC
NbG5pro-R	CGCTCTAGAACTAGTGGATCCCTCATCGATATAATCCTCCAATAT
NbG8pro-F	AACTGCAGCCATTATCAGTTATTATCTGCAC	To generate pGreenII-NbGSL8pro: LUC
NbG8pro-R	CGGGATCCTGAATATGCCTGCTCACATAC
NbG10pro-F	TAGGGCGAATTGGGTACCCTGAGCCCGTAATTGTAAGCTA	To generate pGreenII-NbGSL10pro: LUC
NbG10pro-R	TCTAGAACTAGTGGATCCAGTTTGACGCTAATCCACTAAAGAC
NbY8pro-F	ATAGGGCGAATTGGGTACCACGGAAACATGCCTGGATG	To generate pGreenII-NbYUC8pro: LUC
NbY8pro-R	CTCTAGAACTAGTGGATCCGTTGATCTATTGTGAAAAAATTGATG
Nbactin-F	TTCTGTTCCAACCATCAATG	qRT-PCR
Nbactin-R	TACCACCACTGAGGACAA
Slactin-F	GAATAGCATAAGATGGCAGACGG
Slactin-R	AATTGCTGACAATTCCGTGCTC
qNbGSL5-F	GACAACATTGACTCACTTGACC
qNbGSL5-R	CTTATTCAGTTCCATCGCCATG
qNbGSL8-F	AGTCTTAACCACCGGTGAATAG
qNbGSL8-R	TTTTCTCACCTTTTCTAACGCG
qNbGSL10-F	TATTGAGCTGCGTCTTTTGTTC
qNbGSL10-R	GCTACTCGTACGTGCAATAATC
qNbIAA15-F	TGTACGACAGTTACCAGAAGCTG
qNbIAA15-R	CCAATGGCTTCCGAACTCTTCA
qNbGH3.2-F	GTACGCAGCTTCCGAGTGTTAC
qNbGH3.2-R	GTGACACGAAGTATATCACCGACT
qNbSAUR36-F	AGGGACATACCAAGAGGTTGTG
qNbSAUR36-R	ATACCCTCAACGTAACGAAACT
TSWV-N-F	GTGAAGAAAGGGAAAGAGTATGCTGC
TSWV-N-R	GGGGTTAAAAAACAGGCAAAACTCAC
qSlIAA15-F	ACGGTATGGAATTAAGCCTAGG
qSlIAA15-R	AGGTTTGTTTCCGGTAGAGATT
qSlSAUR36-F	TCAATCATCCTCTGTTCACACA
qSlSAUR36-F	ACGTCGTTATCTATCATGTCGT
qSlGH3.2-F	CCAGTTATGAACCTATACGTGCC
qSlGH3.2-F	GTACGGGTCATGAGGTCTGC
qNbYUC5-F	CTCCTAATGGCTCTGAAGTTGAGT
qNbYUC5-R	ACTTCCATGCCAGAATTGCCA
qNbYUC6-F	GGTATGTCCTGGAATTAGGACATTG
qNbYUC6-R	GTGAACCCCACTGCATAAAGC
qNbYUC8-F	TGGTCCTGTTATTGTAGGTGCAGG
qNbYUC8-R	GGGTATTCAGGGTAGTGTTGTGGA
qNbYUC10-F	AATGACACGCATAGCAGGAG
qNbYUC10-R	GTGTGGCTATGTTTTGGGCATC
qNbARF19-F	TCTGAGCTCAGAGATGTGAAGGA
qNbARF19-R	TCTTTTTCCAGCTGAAATGAGC
qNbIAA35-F	TGACAAATGGAGCTACCTAATGGA
qNbIAA35-R	CATCTTCTTTCTGGACATCAAAAGG
qSlARF19-F	CTTATGCCAATCCAAGATCAGC
qSlARF19-R	GGCAAAACGAAGATTAGACTGG
qNbTIR1a-F	GTGGAGGACCTTAGTGGACATTG
qNbTIR1a-R	GAGAAGACATCAGACCGTACATC
qNbTIR1b-F	ATACTTCTGCCGCCAAATGACA
qNbTIR1b-R	CAGGAGTTCGAGGTTCAATAATACAC
qNbAFB4-F	GCTYTCYGTTTCTGGGCTGTTA
qNbAFFB4-R	TTCCGAATGGACAATCCCTTAT
qNbAFB6-F	TAGAGTCTGAGGTGTCGGAYGA
qNbAFB6-R	CGATACARCTGCRTAATAGAAACAA
qSlTIR1-F	GTGGAAGTCATAGATGAGAGGG
qSlTIR1-R	GTGTATCAAATCTTCGTCCAGC
qSlAFB4-F	AGGATGCTTTCTTCCAGATCAA
qSlAFFB4-R	AGTTGAGGAAAGTCAGACTAGC
qSlAFB6-F	AACTCTACAAGGTTGTCAGGAG
qSlAFB6-R	TCCATCAAGAGATCGGTACATG
pNbGSL8-F	AATCAAAACGAGAGAAACAGAGAGCCGACATAGTCTTAAC	To produce probe of NbGSL8 promoter
	CACCGGTGAA
pNbGSL8-R	TTCACCGGTGGTTAAGACTATGTCGGCTCTCTGTTTCTCTCG
	TTTTGATT
pNbYUC8-F	CCAGACACAAACTTGTGGCCAGATAAGATGTTGACACCAGAT	To produce probe of NbYUC8 promoter
	ATGAACCTGTTGTCGGA
pNbYUC8-R	TCCGACAACAGGTTCATATCTGGTGTCAACATCTTATCTGGCC
	ACAAGTTTGTGTCTGG
crARF19 seq-F1	CCCAAAAATAAAAAGAAAGGAGAACC	To validate editing efficiency of Nbarf19 mutants
crARF19 seq-F2	CCAAGTTACCTTTATAGTGGTCCCT
crARF19 seq-R	CCACAACAACAGATTCTGAGTC
