# Supplementary material for: A plant NLR receptor activates auxin signaling through Aux/IAAs-ARF19 and YUC8-TIR1/AFBs to promote callose-mediated antiviral defense
Source: Sci Adv. 2025 Dec 17;11(51):eaea2275. doi: 10.1126/sciadv.aea2275 (PMC12710714; doi:10.1126/sciadv.aea2275)
Supplement: Supplementary file 2 — Tables S1 and S2 [file sciadv.aea2275_tables_s1_and_s2.zip › aea2275_table_s1.xlsx]

## Sheet: Table S1
Supplementary Table S1. DEGs in RNA-seq data
gene_id	fpkm_Sw5_Nsm1	fpkm_Sw5_Nsm2	fpkm_Sw5_Nsm3	fpkm_Sw5_EV1	fpkm_Sw5_EV2	fpkm_Sw5_EV3	average_fpkm_Sw5_Nsm	average_fpkm_Sw5_EV	log2FoldChange	pvalue	padj	gene_name	gene_chr	gene_start	gene_end	gene_strand	gene_length	gene_biotype	gene_description	tf_family
Niben101Scf10306g00024	1426.94	1486.63	1362.5	9.10332	19.2406	18.922	1425.36	15.7553	6.50395	3.35e-219	1.43e-217	augustus_masked-Niben101Scf10306-processed-gene-0.23	Niben101Scf10306	128670	129143	-	474	-	17.3 kDa class II heat shock protein	-
Niben101Scf04040g09016	1346.58	1264.04	1273.15	10.7585	14.2213	21.5022	1294.59	15.494	6.39108	3.14e-207	1.27e-205	maker-Niben101Scf04040-snap-gene-9.15	Niben101Scf04040	892089	926911	-	816	-	17.3 kDa class II heat shock protein	-
Niben101Scf02124g01003	4224.58	4405.99	4294.4	57.1027	68.5969	65.3668	4308.32	63.6888	6.08072	0	0	snap_masked-Niben101Scf02124-processed-gene-1.2	Niben101Scf02124	149167	151024	+	1584	-	Heat shock 70 kDa protein	HSP70
Niben101Scf04040g08015	1637.02	1667.04	1628.18	22.3445	27.6061	23.2224	1644.08	24.391	6.0746	1.06e-287	6.08e-286	augustus_masked-Niben101Scf04040-processed-gene-8.14	Niben101Scf04040	860551	861021	-	471	-	17.3 kDa class II heat shock protein	-
Niben101Scf10306g00005	1467.12	1336.68	1348.39	22.3445	16.7309	24.0825	1384.06	21.0527	6.04035	1.06e-241	5.01e-240	maker-Niben101Scf10306-snap-gene-0.4	Niben101Scf10306	155222	166240	-	960	-	17.3 kDa class II heat shock protein	-
Niben101Scf04040g09011	1914.83	1870.88	1898.56	27.31	21.7502	43.8646	1894.76	30.9749	5.94041	0	0	augustus_masked-Niben101Scf04040-processed-gene-9.10	Niben101Scf04040	946435	947384	-	927	-	17.3 kDa class II heat shock protein	-
Niben101Scf02175g06018	933.31	943.054	891.09	17.3791	19.2406	14.6215	922.485	17.0804	5.75332	4.71e-177	1.6e-175	augustus_masked-Niben101Scf02175-processed-gene-6.17	Niben101Scf02175	671299	672381	-	1083	-	BAG family molecular chaperone regulator 6	-
Niben101Scf13268g00003	796.7	889.165	824.082	15.7239	20.0771	21.5022	836.649	19.1011	5.45513	2.13e-169	6.93e-168	augustus_masked-Niben101Scf13268-processed-gene-0.2	Niben101Scf13268	14967	16916	+	1950	-	exocyst subunit exo70 family protein H4	Exo70
Niben101Scf00219g00006	562.511	551.774	598.371	14.8963	10.8751	14.6215	570.885	13.4643	5.40646	4.02e-119	9.42e-118	augustus_masked-Niben101Scf00219-processed-gene-0.5	Niben101Scf00219	61931	62323	+	393	-	Calcium-binding protein 7	-
Niben101Scf02242g03012	501.668	501.4	438.492	10.7585	8.36547	15.4816	480.52	11.5352	5.38498	9.83e-100	1.95e-98	maker-Niben101Scf02242-augustus-gene-3.11	Niben101Scf02242	357749	361928	-	2138	-	Ethylene-responsive transcription factor 9	AP2
Niben101Scf04040g08010	2306.3	2476.54	2266.52	67.0335	40.1543	61.9265	2349.79	56.3714	5.38167	0	0	maker-Niben101Scf04040-snap-gene-8.9	Niben101Scf04040	830653	835206	-	931	-	17.3 kDa class II heat shock protein	-
Niben101Scf02513g00006	1213.42	1002.8	1061.55	24.8272	31.7888	30.1031	1092.59	28.9064	5.24151	3.51e-216	1.47e-214	augustus_masked-Niben101Scf02513-processed-gene-0.5	Niben101Scf02513	2373	2846	+	474	-	17.3 kDa class II heat shock protein	-
Niben101Scf09973g00011	505.112	399.48	372.659	9.9309	10.0386	14.6215	425.75	11.5303	5.21055	8.07e-87	1.4e-85	maker-Niben101Scf09973-snap-gene-0.10	Niben101Scf09973	52080	60556	+	873	-	17.6 kDa class I heat shock protein	-
novel.2572	365.058	390.108	453.774	10.7585	7.52892	14.6215	402.98	10.9696	5.20284	2.87e-85	4.93e-84	-	Niben101Scf04711	47764	52679	-	4916	-	PF07727:Reverse transcriptase (RNA-dependent DNA polymerase)|PF14227:gag-polypeptide of LTR copia-type|PF13976:GAG-pre-integrase domain|PF00665:Integrase core domain	RVT_2
Niben101Scf00705g04009	631.39	595.12	566.63	17.3791	18.404	13.7614	597.713	16.5148	5.17557	7e-129	1.73e-127	augustus_masked-Niben101Scf00705-processed-gene-4.8	Niben101Scf00705	406243	406755	+	513	-	22.7 kDa class IV heat shock protein	-
Niben101Scf01587g00005	751.929	831.762	721.807	22.3445	22.5868	21.5022	768.499	22.1445	5.11662	1.69e-163	5.31e-162	maker-Niben101Scf01587-snap-gene-0.4	Niben101Scf01587	71526	73466	+	792	-	Peroxidase 5	-
Niben101Scf01027g01002	569.399	514.286	534.889	14.0688	17.5675	18.0619	539.525	16.566	5.02726	1.92e-119	4.5e-118	augustus_masked-Niben101Scf01027-processed-gene-1.1	Niben101Scf01027	183135	183854	+	720	-	Late embryogenesis abundant (LEA) hydroxyproline-rich glycoprotein family	-
Niben101Scf05880g03001	320.287	342.077	318.582	9.10332	9.20202	12.0413	326.982	10.1155	5.01722	3.97e-74	6.07e-73	maker-Niben101Scf05880-augustus-gene-3.0	Niben101Scf05880	333016	338349	+	1670	-	asparagine synthetase 3	-
Niben101Scf02283g00005	478.709	404.166	454.95	19.8618	10.8751	12.0413	445.941	14.2594	4.96348	1.06e-97	2.07e-96	maker-Niben101Scf02283-snap-gene-0.4	Niben101Scf02283	154974	157476	+	1435	-	RING finger protein 44	-
Niben101Scf04410g09016	2351.07	2600.72	2496.93	81.1023	68.5969	89.4493	2482.91	79.7162	4.96218	0	0	maker-Niben101Scf04410-snap-gene-9.15	Niben101Scf04410	1045089	1050403	-	3323	-	Chaperone protein ClpB	AAA
Niben101Scf02349g03003	920.682	984.056	940.465	34.7581	30.9522	25.8027	948.401	30.5044	4.95595	5.63e-208	2.29e-206	maker-Niben101Scf02349-snap-gene-3.2	Niben101Scf02349	385757	387668	+	1323	-	Peroxidase 4	-
Niben101Scf06424g00003	4800.86	4865.22	4956.25	165.515	124.646	184.059	4874.11	158.073	4.94713	9.96e-294	5.88e-292	augustus_masked-Niben101Scf06424-processed-gene-0.2	Niben101Scf06424	58410	59036	-	627	-	kunitz trypsin inhibitor 1	-
Niben101Scf01061g04027	1483.19	1600.26	1627	52.1372	30.9522	70.5273	1570.15	51.2056	4.9396	1.91e-62	2.55e-61	augustus_masked-Niben101Scf01061-processed-gene-4.26	Niben101Scf01061	474427	475890	+	1464	-	FAD-binding Berberine family protein	FAD_binding_4
Niben101Scf05385g04008	2882.58	2902.97	2909.56	100.137	87.8374	96.33	2898.37	94.768	4.93462	0	0	maker-Niben101Scf05385-snap-gene-4.7	Niben101Scf05385	466185	470046	-	2130	-	Transmembrane amino acid transporter family protein	Aa_trans
Niben101Scf00268g04009	1306.4	1192.58	1232.01	38.0684	35.135	51.6054	1243.67	41.6029	4.90494	2.57e-265	1.35e-263	maker-Niben101Scf00268-snap-gene-4.8	Niben101Scf00268	386580	390935	-	1029	-	nudix hydrolase homolog 2	NUDIX
novel.3447	624.503	606.835	593.668	14.0688	29.2791	18.922	608.335	20.7566	4.87373	6.72e-135	1.74e-133	-	Niben101Scf08057	60608	63037	+	2430	-	-	-
Niben101Scf00960g01013	1418.91	1355.42	1497.69	40.5512	58.5583	47.3049	1424.01	48.8048	4.86716	7.39e-301	4.5e-299	maker-Niben101Scf00960-snap-gene-1.12	Niben101Scf00960	128314	132602	-	1889	-	Laccase-14	-
novel.3883	3206.32	3197.01	3386.85	105.93	122.136	109.231	3263.39	112.432	4.85914	0	0	-	Niben101Scf10974	85080	93547	+	6468	-	PF00665:Integrase core domain|PF13696:Zinc knuckle	rve
Niben101Scf04053g02007	391.462	386.593	392.644	17.3791	13.3848	9.46099	390.233	13.4083	4.85842	1.97e-89	3.53e-88	augustus_masked-Niben101Scf04053-processed-gene-2.6	Niben101Scf04053	230523	231047	-	525	-	Cysteine-rich venom protein	SCP
Niben101Scf03861g01001	1262.78	1211.33	1197.92	41.3787	43.5004	42.1444	1224.01	42.3412	4.85353	2.05e-270	1.1e-268	maker-Niben101Scf03861-snap-gene-1.0	Niben101Scf03861	93246	95398	+	982	-	Peroxidase 5	-
Niben101Scf04091g00013	4000.72	3930.37	3953.48	129.102	145.559	136.754	3961.52	137.138	4.85259	0	0	snap_masked-Niben101Scf04091-processed-gene-0.12	Niben101Scf04091	34179	36274	-	1243	-	heat shock protein 21	-
Niben101Scf03114g03011	1429.24	1396.42	1497.69	47.9993	47.6832	54.1856	1441.12	49.9561	4.85148	0	0	maker-Niben101Scf03114-augustus-gene-3.10	Niben101Scf03114	372827	376087	-	2703	-	Chaperone protein HtpG	HATPase_c
novel.620	412.126	405.337	418.507	12.4136	14.2213	18.922	411.99	15.1856	4.76546	2.39e-95	4.54e-94	-	Niben101Scf00714	557117	558385	+	1269	-	-	-
Niben101Scf10753g01018	408.682	395.965	380.888	13.2412	15.8944	14.6215	395.178	14.5857	4.76042	9.18e-92	1.69e-90	augustus_masked-Niben101Scf10753-processed-gene-1.17	Niben101Scf10753	148324	148974	-	651	-	Multidrug resistance protein MdtK	MatE
Niben101Scf02738g01010	671.57	657.209	728.86	26.4824	20.9137	30.9632	685.88	26.1198	4.71669	8.46e-154	2.49e-152	maker-Niben101Scf02738-snap-gene-1.9	Niben101Scf02738	138954	144106	+	2122	-	Proline dehydrogenase 2, mitochondrial	-
Niben101Scf06684g01005	8071.47	8097.37	8171.46	330.202	309.522	304.472	8113.43	314.732	4.68759	0	0	maker-Niben101Scf06684-snap-gene-1.4	Niben101Scf06684	101671	104525	+	1141	-	Chaperone protein HtpG	HATPase_c
Niben101Scf06424g01007	3859.52	3799.16	3457.38	144.826	133.848	155.676	3705.35	144.783	4.67847	0	0	maker-Niben101Scf06424-snap-gene-1.6	Niben101Scf06424	97962	99096	-	609	-	kunitz trypsin inhibitor 1	-
Niben101Scf28036g00001	468.377	453.369	476.11	11.586	25.933	17.2018	465.952	18.2403	4.67595	7.38e-106	1.55e-104	maker-Niben101Scf28036-snap-gene-0.0	Niben101Scf28036	47	2106	-	793	-	jasmonate-zim-domain protein 8	Zim
Niben101Scf00047g03001	451.157	463.912	480.813	22.3445	11.7117	21.5022	465.294	18.5195	4.65184	1.1e-106	2.33e-105	maker-Niben101Scf00047-augustus-gene-3.0	Niben101Scf00047	313327	315092	+	924	-	UDP-Glycosyltransferase superfamily protein	-
novel.568	230.745	287.016	278.613	9.9309	11.7117	10.3211	265.458	10.6545	4.63858	1.8e-61	2.36e-60	-	Niben101Scf00640	75371	92423	+	13601	-	PF07727:Reverse transcriptase (RNA-dependent DNA polymerase)|PF14227:gag-polypeptide of LTR copia-type|PF14244:gag-polypeptide of LTR copia-type|PF13976:GAG-pre-integrase domain	RVT_2
Niben101Scf03865g03002	6455.11	6827.47	6861.87	262.341	260.166	295.011	6714.82	272.506	4.62387	0	0	augustus_masked-Niben101Scf03865-processed-gene-3.1	Niben101Scf03865	332791	334092	-	1302	-	Ornithine decarboxylase	-
Niben101Scf03647g03023	324.879	336.219	363.254	18.2066	13.3848	10.3211	341.451	13.9708	4.6068	1.89e-79	3.05e-78	maker-Niben101Scf03647-snap-gene-3.22	Niben101Scf03647	329117	331257	-	1042	-	PAR1 protein	-
novel.700	596.951	634.95	601.897	23.9997	30.9522	21.5022	611.266	25.4847	4.58257	1.69e-140	4.56e-139	-	Niben101Scf00822	23208	26932	+	3725	-	-	-
Niben101Scf15467g02029	5788.13	5834.05	5782.68	245.79	224.195	258.887	5801.62	242.957	4.5783	0	0	snap_masked-Niben101Scf15467-processed-gene-2.28	Niben101Scf15467	312785	317856	-	1630	-	Patatin-like protein 2	-
Niben101Scf16234g01020	759.964	711.098	710.051	29.7927	30.1157	32.6834	727.038	30.8639	4.55895	4.21e-167	1.35e-165	augustus_masked-Niben101Scf16234-processed-gene-1.19	Niben101Scf16234	181713	182183	-	471	-	Stigma-specific Stig1 family protein	-
Niben101Scf00317g09001	1245.56	1224.21	1217.9	49.6545	52.7025	54.1856	1229.23	52.1809	4.55875	3.89e-279	2.16e-277	maker-Niben101Scf00317-snap-gene-9.0	Niben101Scf00317	930407	932627	+	1803	-	heat shock protein 21	-
Niben101Scf11178g02004	439.677	428.767	519.607	17.3791	20.9137	20.6422	462.684	19.645	4.5587	5.49e-104	1.13e-102	maker-Niben101Scf11178-snap-gene-2.3	Niben101Scf11178	267651	270276	-	2223	-	Indole-3-acetic acid-amido synthetase GH3.3	-
Niben101Scf05459g00001	460.341	411.195	418.507	19.8618	15.8944	19.7821	430.014	18.5127	4.53841	5.05e-100	1.01e-98	augustus_masked-Niben101Scf05459-processed-gene-0.0	Niben101Scf05459	115950	116690	+	741	-	Ethylene-responsive transcription factor 10	AP2
Niben101Scf03795g00001	2378.62	2481.23	2380.55	101.792	88.674	125.573	2413.47	105.346	4.52001	0	0	maker-Niben101Scf03795-augustus-gene-0.0	Niben101Scf03795	14280	18915	-	1761	-	Glycerol-3-phosphate acyltransferase 1	-
Niben101Scf02417g07006	3207.46	3276.67	3081.2	130.757	127.992	159.977	3188.44	139.575	4.51551	0	0	snap_masked-Niben101Scf02417-processed-gene-7.5	Niben101Scf02417	737281	739597	-	1604	-	Transcription factor EB	HLH
Niben101Scf01494g15010	518.888	521.315	536.065	24.8272	27.6061	16.3417	525.423	22.925	4.51491	1.12e-121	2.67e-120	maker-Niben101Scf01494-snap-gene-15.9	Niben101Scf01494	1627089	1627333	-	231	-	Unknown protein	-
Niben101Scf03861g00008	7713.3	7870.1	7332.1	316.134	306.176	405.102	7638.5	342.471	4.47976	2.94e-257	1.5e-255	maker-Niben101Scf03861-snap-gene-0.7	Niben101Scf03861	72266	73823	+	1054	-	Peroxidase 4	-
novel.1108	978.081	1103.55	1015.7	41.3787	47.6832	52.4655	1032.44	47.1758	4.45349	4.15e-227	1.84e-225	-	Niben101Scf01552	291599	295291	-	3693	-	PF00665:Integrase core domain|PF14223:gag-polypeptide of LTR copia-type|PF07727:Reverse transcriptase (RNA-dependent DNA polymerase)	RVT_2
Niben101Scf00360g00008	305.363	285.845	290.368	17.3791	9.20202	13.7614	293.859	13.4475	4.4488	1.26e-69	1.83e-68	maker-Niben101Scf00360-snap-gene-0.7	Niben101Scf00360	23056	24688	-	1503	-	cytochrome P450, family 71, subfamily B, polypeptide 34	p450
Niben101Scf02907g06004	1818.4	1797.07	1907.97	84.4126	84.4913	85.1489	1841.15	84.6842	4.4424	0	0	augustus_masked-Niben101Scf02907-processed-gene-6.3	Niben101Scf02907	593832	595789	+	1020	-	Alcohol dehydrogenase	ADH_N
novel.3764	346.691	326.847	367.957	18.2066	15.0578	14.6215	347.165	15.962	4.44134	5.41e-82	8.98e-81	-	Niben101Scf10026	187191	193898	+	5798	-	PF07727:Reverse transcriptase (RNA-dependent DNA polymerase)|PF14223:gag-polypeptide of LTR copia-type|PF13961:Domain of unknown function (DUF4219)|PF00665:Integrase core domain|PF13976:GAG-pre-integrase domain	RVT_2
Niben101Scf01090g00001	632.538	598.634	567.806	31.4478	26.7695	24.9426	599.659	27.72	4.43362	4.26e-138	1.12e-136	maker-Niben101Scf01090-snap-gene-0.0	Niben101Scf01090	37985	40404	-	633	-	Ethylene-responsive transcription factor 1B	AP2
novel.3519	1500.41	1594.4	1484.76	61.2405	81.9816	69.6673	1526.53	70.9631	4.42739	0	0	-	Niben101Scf08341	965013	970061	-	5049	-	PF07727:Reverse transcriptase (RNA-dependent DNA polymerase)|PF13976:GAG-pre-integrase domain|PF00665:Integrase core domain|PF14227:gag-polypeptide of LTR copia-type	RVT_2
Niben101Scf01587g00006	2475.05	2524.57	2469.9	128.274	118.79	99.7704	2489.84	115.611	4.42681	0	0	maker-Niben101Scf01587-snap-gene-0.5	Niben101Scf01587	22703	24284	-	1095	-	Peroxidase 5	-
Niben101Scf02569g02008	534.96	536.545	484.339	17.3791	30.9522	24.0825	518.615	24.1379	4.42655	6.61e-118	1.53e-116	maker-Niben101Scf02569-snap-gene-2.7	Niben101Scf02569	202412	203757	+	1250	-	BnaA05g04800D [Brassica napus]	-
novel.1026	583.175	670.095	610.126	26.4824	25.0964	35.2637	621.132	28.9475	4.42598	6.59e-140	1.77e-138	-	Niben101Scf01406	92574	97890	-	3035	-	PF03004:Plant transposase (Ptta/En/Spm family)|PF13966:zinc-binding in reverse transcriptase	-
Niben101Scf01402g01007	455.749	579.89	498.446	33.103	22.5868	15.4816	511.362	23.7238	4.42459	1.54e-107	3.29e-106	augustus_masked-Niben101Scf01402-processed-gene-1.6	Niben101Scf01402	168048	168920	+	873	-	transferase, transferring glycosyl groups, putative [Ricinus communis] gb|EEF44963.1| transferase, transferring glycosyl groups, putative [Ricinus communis]	Glyco_transf_8
Niben101Scf01681g11005	1282.3	1290.99	1395.41	52.9648	66.9238	65.3668	1322.9	61.7518	4.42222	2.73e-289	1.59e-287	maker-Niben101Scf01681-snap-gene-11.4	Niben101Scf01681	1078587	1092576	-	2126	-	transmembrane protein, putative [Medicago truncatula]	-
Niben101Scf02420g06007	292.736	353.792	285.666	18.2066	11.7117	13.7614	310.731	14.5599	4.41385	4.13e-71	6.12e-70	maker-Niben101Scf02420-augustus-gene-6.6	Niben101Scf02420	650506	656373	+	1256	-	cell cycle regulated microtubule associated protein [Medicago truncatula]	-
Niben101Scf08263g03008	326.027	306.932	316.231	17.3791	11.7117	15.4816	316.397	14.8574	4.41227	1.89e-75	2.94e-74	augustus_masked-Niben101Scf08263-processed-gene-3.7	Niben101Scf08263	313038	313757	-	720	-	U-box domain-containing protein 25	U-box
Niben101Scf03116g01002	275.516	236.642	202.2	11.586	9.20202	12.9013	238.119	11.2298	4.40813	1.05e-54	1.26e-53	maker-Niben101Scf03116-snap-gene-1.1	Niben101Scf03116	111506	114171	-	765	-	UDP-Glycosyltransferase superfamily protein	-
Niben101Scf07203g02006	420.162	395.965	367.957	19.0342	18.404	18.922	394.695	18.7867	4.39315	1.04e-92	1.93e-91	maker-Niben101Scf07203-snap-gene-2.5	Niben101Scf07203	239624	241515	-	1324	-	Heat stress transcription factor B-3	HSF_DNA-bind
Niben101Scf00449g06008	8787.81	9164.61	9067.26	446.063	395.687	450.687	9006.56	430.812	4.3861	0	0	augustus_masked-Niben101Scf00449-processed-gene-6.7	Niben101Scf00449	700068	701501	+	1434	-	Heat shock 70 kDa protein	HSP70
Niben101Scf01376g04032	1980.27	1642.44	1709.29	116.688	66.9238	71.3874	1777.33	84.9997	4.38533	1.16e-67	1.65e-66	maker-Niben101Scf01376-snap-gene-4.31	Niben101Scf01376	462649	465577	-	1217	-	Pirin-like protein	-
Niben101Scf00560g10001	256	229.613	248.048	9.9309	13.3848	12.0413	244.554	11.7856	4.37608	7.21e-59	9.16e-58	maker-Niben101Scf00560-snap-gene-10.0	Niben101Scf00560	1084970	1087563	-	1014	-	NAD(P)H dehydrogenase (quinone)	FMN_red
Niben101Scf04959g00001	847.211	757.957	800.571	42.2063	32.6253	43.8646	801.913	39.5654	4.34213	2.52e-180	8.73e-179	augustus_masked-Niben101Scf04959-processed-gene-0.0	Niben101Scf04959	2795	4384	-	1590	-	Multidrug resistance protein MdtK	MatE
Niben101Scf07945g02004	245.668	255.386	259.803	13.2412	11.7117	12.9013	253.619	12.6181	4.32905	1.71e-61	2.25e-60	maker-Niben101Scf07945-snap-gene-2.3	Niben101Scf07945	212269	215554	+	2200	-	product [Oryza sativa Japonica Group]	-
Niben101Scf01061g07011	862.135	862.22	926.358	41.3787	48.5197	44.7247	883.571	44.8744	4.2996	1.56e-201	6.12e-200	augustus_masked-Niben101Scf01061-processed-gene-7.10	Niben101Scf01061	713196	714794	+	1599	-	FAD-binding Berberine family protein	FAD_binding_4
Niben101Scf18774g02001	1896.47	1981	1900.91	87.7229	107.078	99.7704	1926.13	98.1904	4.29455	0	0	augustus_masked-Niben101Scf18774-processed-gene-2.0	Niben101Scf18774	244234	247018	+	742	-	WRKY transcription factor 1	-
Niben101Scf02829g04008	615.319	568.175	603.073	29.7927	34.2984	27.5229	595.522	30.538	4.28459	1.77e-138	4.7e-137	augustus_masked-Niben101Scf02829-processed-gene-4.7	Niben101Scf02829	417800	430935	+	2708	-	Sulfate transporter 3.1	Sulfate_transp
Niben101Scf07244g01004	9707.34	9879.22	10099.4	508.958	487.707	534.976	9895.33	510.547	4.27703	0	0	maker-Niben101Scf07244-snap-gene-1.3	Niben101Scf07244	167096	168625	+	1331	-	Xyloglucan endotransglucosylase/hydrolase protein 22	-
Niben101Scf07089g02011	4298.05	4380.22	4407.25	231.721	215.829	232.224	4361.84	226.591	4.2669	0	0	maker-Niben101Scf07089-augustus-gene-2.10	Niben101Scf07089	278014	280458	-	1833	-	UDP-Glycosyltransferase superfamily protein	-
novel.817	2956.06	2852.59	2782.6	124.136	167.309	156.536	2863.75	149.327	4.26253	0	0	-	Niben101Scf01055	74356	75480	+	1125	-	-	-
Niben101Scf05373g01004	1483.19	1472.57	1497.69	79.4472	74.4527	78.2682	1484.48	77.3893	4.26169	0	0	snap_masked-Niben101Scf05373-processed-gene-1.3	Niben101Scf05373	142735	143892	-	504	-	Zinc finger protein 1	-
Niben101Scf03049g06001	191.713	197.983	184.566	15.7239	9.20202	5.16054	191.421	10.0288	4.24698	2.09e-45	2.15e-44	snap_masked-Niben101Scf03049-processed-gene-6.0	Niben101Scf03049	618688	622160	+	1207	-	Myb-related protein 305	Myb_DNA-binding
Niben101Scf06525g03006	422.458	422.91	379.713	19.0342	24.2599	21.5022	408.36	21.5988	4.24138	9.15e-96	1.75e-94	augustus_masked-Niben101Scf06525-processed-gene-3.5	Niben101Scf06525	306059	306631	-	573	-	palmitoyltransferase TIP1 [Medicago truncatula]	-
Niben101Scf03952g03002	1150.28	1231.24	1176.76	69.5163	61.0679	58.4861	1186.09	63.0234	4.23294	4.28e-266	2.26e-264	maker-Niben101Scf03952-snap-gene-3.1	Niben101Scf03952	341138	343932	-	1652	-	Diamine acetyltransferase 2	Acetyltransf_1
Niben101Scf01824g00013	697.973	620.892	607.775	40.5512	28.4426	34.4036	642.214	34.4658	4.21927	2.66e-143	7.3e-142	augustus_masked-Niben101Scf01824-processed-gene-0.12	Niben101Scf01824	33314	34087	-	774	-	Thaumatin-like protein	Thaumatin
Niben101Scf04958g00015	671.57	708.755	714.753	30.6203	48.5197	33.5435	698.359	37.5612	4.2162	5.12e-157	1.54e-155	maker-Niben101Scf04958-augustus-gene-0.14	Niben101Scf04958	15254	18776	+	2661	-	ABC transporter G family member 40	ABC2_membrane
Niben101Scf00354g01012	18261	21199.4	19932	1127.98	978.76	1126.72	19797.4	1077.82	4.19916	0	0	maker-Niben101Scf00354-snap-gene-1.11	Niben101Scf00354	166701	169905	-	1641	-	HXXXD-type acyl-transferase family protein	-
novel.1682	198.601	215.555	245.696	16.5515	8.36547	11.1812	219.951	12.0327	4.18959	2.08e-51	2.37e-50	-	Niben101Scf02568	309974	312670	-	2611	-	-	-
Niben101Scf13429g04019	996.449	1013.34	1273.15	50.4821	74.4527	55.0457	1094.32	59.9935	4.18874	1.44e-195	5.47e-194	maker-Niben101Scf13429-snap-gene-4.18	Niben101Scf13429	395567	398718	-	1028	-	L-lactate dehydrogenase A-like 6B	-
Niben101Scf03231g01008	439.677	431.11	416.156	17.3791	30.1157	23.2224	428.981	23.5724	4.18675	1.01e-99	2.01e-98	maker-Niben101Scf03231-augustus-gene-1.7	Niben101Scf03231	94850	98925	-	2373	-	Transmembrane amino acid transporter family protein	Aa_trans
Niben101Scf05713g04012	328.323	310.446	305.651	18.2066	20.9137	12.9013	314.807	17.3406	4.17941	1.03e-74	1.58e-73	maker-Niben101Scf05713-snap-gene-4.11	Niben101Scf05713	389902	391915	+	666	-	basic helix-loop-helix (bHLH) DNA-binding superfamily protein	-
Niben101Scf08020g05010	208.933	246.014	256.277	16.5515	10.8751	12.0413	237.074	13.156	4.16928	1.05e-55	1.27e-54	augustus_masked-Niben101Scf08020-processed-gene-5.9	Niben101Scf08020	555827	556363	-	537	-	late embryogenesis abundant protein [Medicago truncatula]	-
Niben101Scf06277g00007	24232.8	23889.1	23210.7	1221.5	1330.95	1429.47	23777.5	1327.31	4.16359	0	0	augustus_masked-Niben101Scf06277-processed-gene-0.6	Niben101Scf06277	1434	4464	+	1560	-	Patatin-like protein 2	-
Niben101Scf08020g05009	3113.33	3056.43	3122.34	167.17	179.858	172.018	3097.37	173.015	4.16215	0	0	augustus_masked-Niben101Scf08020-processed-gene-5.8	Niben101Scf08020	544457	545146	-	690	-	harpin-induced-like protein [Medicago truncatula]	-
Niben101Scf12959g00003	448.861	492.028	490.217	24.8272	25.0964	30.1031	477.035	26.6756	4.16201	2.05e-111	4.52e-110	maker-Niben101Scf12959-augustus-gene-0.2	Niben101Scf12959	26263	28145	-	1085	-	Trihelix transcription factor GT-3a	-
Niben101Scf07567g00001	1265.08	1363.62	1341.34	67.0335	77.7989	78.2682	1323.35	74.3669	4.15423	2.88e-292	1.69e-290	augustus_masked-Niben101Scf07567-processed-gene-0.0	Niben101Scf07567	3580	4533	-	954	-	Transmembrane protein 45B	-
Niben101Scf01380g02001	1146.83	1101.21	1135.61	62.0681	63.5776	67.9471	1127.88	64.5309	4.12823	5.6e-257	2.85e-255	maker-Niben101Scf01380-augustus-gene-2.0	Niben101Scf01380	217089	225824	-	2786	-	Chalcone-flavanone isomerase family protein	-
Niben101Scf16107g00007	3949.06	3835.48	3804.18	220.135	220.012	223.623	3862.91	221.257	4.12606	0	0	maker-Niben101Scf16107-snap-gene-0.6	Niben101Scf16107	83741	85616	+	1147	-	Peroxidase 12	-
Niben101Scf01587g01006	5914.41	5781.33	5814.42	331.03	317.888	354.357	5836.72	334.425	4.12602	0	0	augustus_masked-Niben101Scf01587-processed-gene-1.5	Niben101Scf01587	176642	177213	-	441	-	Multiprotein-bridging factor 1c	HTH_3
Niben101Scf00163g09011	538.404	592.777	621.882	34.7581	28.4426	38.704	584.354	33.9683	4.10574	1.41e-131	3.54e-130	maker-Niben101Scf00163-snap-gene-9.10	Niben101Scf00163	936831	939875	+	1407	-	Nucleotide-diphospho-sugar transferase family protein	-
Niben101Scf07709g00001	2898.66	2822.13	2913.09	169.653	171.492	170.298	2877.96	170.481	4.07738	0	0	maker-Niben101Scf07709-snap-gene-0.0	Niben101Scf07709	715	3598	+	1534	-	allene oxide synthase	p450
Niben101Scf02694g06025	8313.69	8290.67	8360.73	509.786	493.563	483.37	8321.7	495.573	4.06939	0	0	maker-Niben101Scf02694-snap-gene-6.24	Niben101Scf02694	638787	646636	-	2162	-	transmembrane protein, putative [Medicago truncatula]	-
novel.4443	1160.61	1115.26	1208.5	70.3438	66.0872	71.3874	1161.46	69.2728	4.06774	1.53e-259	7.91e-258	-	Niben101Scf24482	41343	43086	-	990	-	PF06404:Phytosulfokine precursor protein (PSK)	-
novel.4471	1316.74	1384.71	1331.93	76.1369	73.6161	91.1695	1344.46	80.3075	4.0669	2.57e-296	1.54e-294	-	Niben101Scf27260	838	2805	-	1848	-	PF05699:hAT family C-terminal dimerisation region	hATC
Niben101Scf01196g00003	1476.31	1410.48	1303.72	76.1369	84.4913	90.3094	1396.84	83.6458	4.063	4.01e-294	2.37e-292	maker-Niben101Scf01196-augustus-gene-0.2	Niben101Scf01196	26865	28458	-	1141	-	Nudix hydrolase 4	NUDIX
Niben101Scf05298g05001	305.363	304.589	331.514	13.2412	19.2406	24.0825	313.822	18.8548	4.06099	2.81e-73	4.27e-72	maker-Niben101Scf05298-snap-gene-5.0	Niben101Scf05298	506048	506942	+	714	-	Hypoxia-responsive family protein	-
Niben101Scf00837g08001	551.032	592.777	580.737	40.5512	33.4619	29.243	574.848	34.4187	4.05952	2.51e-132	6.37e-131	augustus_masked-Niben101Scf00837-processed-gene-8.0	Niben101Scf00837	824094	825176	-	1083	-	BAG family molecular chaperone regulator 6	-
Niben101Scf03861g00009	6783.43	6615.43	6765.47	417.925	396.523	409.403	6721.44	407.95	4.04226	0	0	maker-Niben101Scf03861-snap-gene-0.8	Niben101Scf03861	50868	52425	-	1054	-	Peroxidase 4	-
Niben101Scf04787g02002	39697.2	39226.3	38894.1	2332.93	2379.14	2485.66	39272.6	2399.24	4.03311	0	0	maker-Niben101Scf04787-snap-gene-2.1	Niben101Scf04787	225233	227400	-	1700	-	allene oxide synthase	p450
Niben101Scf07382g01014	228.449	229.613	199.849	19.0342	9.20202	12.0413	219.303	13.4258	4.02721	3.03e-51	3.45e-50	snap_masked-Niben101Scf07382-processed-gene-1.13	Niben101Scf07382	110239	110847	+	237	-	Unknown protein	-
novel.718	920.682	859.877	915.778	68.6887	40.9908	56.7659	898.779	55.4818	4.01722	8.59e-192	3.16e-190	-	Niben101Scf00869	620042	625082	-	1559	-	-	-
Niben101Scf02849g07012	316.843	322.161	340.918	18.2066	24.2599	18.0619	326.641	20.1761	4.0162	2.59e-77	4.1e-76	snap_masked-Niben101Scf02849-processed-gene-7.11	Niben101Scf02849	716118	723222	-	2195	-	Patatin-like protein 3	-
Niben101Scf02334g01003	469.525	508.429	511.378	19.8618	32.6253	40.4242	496.444	30.9704	4.00704	4.84e-109	1.05e-107	maker-Niben101Scf02334-augustus-gene-1.2	Niben101Scf02334	196099	198404	+	1219	-	WRKY transcription factor 22	WRKY
Niben101Scf00435g00005	835.731	768.501	840.54	44.689	57.7217	50.7453	814.924	51.052	3.99711	6.38e-182	2.23e-180	augustus_masked-Niben101Scf00435-processed-gene-0.4	Niben101Scf00435	19555	19839	-	285	-	product [Oryza sativa Japonica Group]	-
Niben101Scf00439g10055	239.928	253.043	231.589	16.5515	18.404	10.3211	241.52	15.0922	3.99657	2.69e-57	3.34e-56	maker-Niben101Scf00439-snap-gene-10.54	Niben101Scf00439	1087543	1088748	-	1110	-	BnaA05g04800D [Brassica napus]	-
Niben101Scf00635g03003	464.933	433.453	430.263	23.9997	26.7695	32.6834	442.883	27.8175	3.99537	5.28e-103	1.08e-101	maker-Niben101Scf00635-augustus-gene-3.2	Niben101Scf00635	321204	325066	-	1397	-	soluble N-ethylmaleimide-sensitive factor adaptor protein 30	-
Niben101Scf18731g00005	1603.73	1597.92	1565.87	110.895	92.8567	96.33	1589.17	100.027	3.98903	0	0	augustus_masked-Niben101Scf18731-processed-gene-0.4	Niben101Scf18731	8247	8789	-	543	-	zinc-finger protein 3	-
Niben101Scf03438g02001	3341.78	3276.67	3179.95	193.652	185.713	240.825	3266.13	206.73	3.98352	0	0	maker-Niben101Scf03438-snap-gene-2.0	Niben101Scf03438	261210	263161	+	1323	-	Heat stress transcription factor B-3	HSF_DNA-bind
Niben101Scf04547g02001	1175.53	1199.61	1168.53	83.585	79.472	63.6466	1181.22	75.5679	3.96434	6.15e-261	3.19e-259	maker-Niben101Scf04547-snap-gene-2.0	Niben101Scf04547	205997	211406	-	1408	-	LL-diaminopimelate aminotransferase	Aminotran_1_2
Niben101Scf09372g01018	1438.42	1408.14	1366.02	87.7229	97.876	84.2888	1404.19	89.9626	3.9638	0	0	maker-Niben101Scf09372-augustus-gene-1.17	Niben101Scf09372	97423	98861	+	1126	-	Regulator of Vps4 activity in the MVB pathway protein	-
Niben101Scf02418g00014	440.825	407.68	456.125	27.31	26.7695	30.1031	434.877	28.0609	3.95485	3.79e-101	7.63e-100	maker-Niben101Scf02418-snap-gene-0.13	Niben101Scf02418	152941	156057	-	2203	-	product [Oryza sativa Japonica Group]	-
Niben101Scf04717g02003	11942.5	11999.6	11660.6	804.403	755.402	736.237	11867.6	765.347	3.95433	0	0	augustus_masked-Niben101Scf04717-processed-gene-2.2	Niben101Scf04717	274547	275236	-	690	-	harpin-induced-like protein [Medicago truncatula]	-
Niben101Scf07761g00005	1232.93	885.65	942.816	58.7578	78.6354	60.2063	1020.47	65.8665	3.95343	5.8e-78	9.23e-77	augustus_masked-Niben101Scf07761-processed-gene-0.4	Niben101Scf07761	26253	26636	+	384	-	Ethylene-responsive transcription factor 14	AP2
Niben101Scf01395g03002	284.7	285.845	313.88	17.3791	17.5675	22.3623	294.808	19.103	3.94995	1.16e-69	1.69e-68	maker-Niben101Scf01395-snap-gene-3.1	Niben101Scf01395	295145	297046	-	1878	-	FAD-binding Berberine family protein	FAD_binding_4
Niben101Scf09989g01014	272.072	333.876	329.163	17.3791	21.7502	21.5022	311.704	20.2105	3.94791	4.81e-71	7.12e-70	snap_masked-Niben101Scf09989-processed-gene-1.13	Niben101Scf09989	97634	102952	+	986	-	BnaA02g27000D [Brassica napus]	-
Niben101Scf07493g04001	789.812	782.559	841.716	53.7924	45.1735	57.626	804.696	52.1973	3.94728	7.29e-181	2.53e-179	augustus_masked-Niben101Scf07493-processed-gene-4.0	Niben101Scf07493	417126	418487	+	1362	-	HXXXD-type acyl-transferase family protein	-
Niben101Scf05615g01001	151.534	156.98	188.093	7.44817	3.34619	21.5022	165.536	10.7655	3.94598	2.21e-09	7.93e-09	maker-Niben101Scf05615-snap-gene-1.0	Niben101Scf05615	66228	68487	+	1767	-	Receptor-like protein kinase	Pkinase
Niben101Scf04411g03009	821.956	755.614	724.158	38.896	68.5969	42.1444	767.243	49.8791	3.94267	1.55e-153	4.55e-152	augustus_masked-Niben101Scf04411-processed-gene-3.8	Niben101Scf04411	402025	402315	-	291	-	Threonine--tRNA ligase	-
Niben101Scf02720g00002	937.902	984.056	864.052	70.3438	51.0294	60.2063	928.67	60.5265	3.93889	1.38e-197	5.31e-196	augustus_masked-Niben101Scf02720-processed-gene-0.1	Niben101Scf02720	54474	54854	-	381	-	Unknown protein	-
Niben101Scf01980g02002	1747.23	1720.93	1745.74	96.8262	115.443	128.153	1737.96	113.474	3.93881	0	0	maker-Niben101Scf01980-snap-gene-2.1	Niben101Scf01980	254149	261687	-	2295	-	Glucan 1,3-beta-glucosidase	-
Niben101Scf16244g02026	171.049	194.468	189.269	13.2412	5.85583	17.2018	184.929	12.0996	3.93768	7.48e-43	7.4e-42	augustus_masked-Niben101Scf16244-processed-gene-2.25	Niben101Scf16244	251654	252118	-	465	-	30S ribosomal protein S19	-
Niben101Scf09458g00011	494.78	449.854	487.866	34.7581	25.0964	34.4036	477.5	31.4194	3.92639	3.74e-109	8.09e-108	maker-Niben101Scf09458-augustus-gene-0.10	Niben101Scf09458	31409	33590	+	1035	-	WRKY transcription factor 22	WRKY
Niben101Scf06579g01016	320.287	384.25	324.46	22.3445	20.9137	24.9426	342.999	22.7336	3.91624	3.97e-78	6.33e-77	maker-Niben101Scf06579-snap-gene-1.15	Niben101Scf06579	192804	198637	-	2713	-	Boron transporter 4	-
Niben101Ctg14305g00004	167.605	168.695	170.459	14.8963	12.5482	6.02063	168.92	11.1551	3.91445	2.85e-40	2.68e-39	maker-Niben101Ctg14305-snap-gene-0.3	Niben101Ctg14305	67	1654	+	880	-	hydrolase, hydrolyzing O-glycosyl compounds, putative [Ricinus communis] gb|EEF38422.1| hydrolase, hydrolyzing O-glycosyl compounds, putative [Ricinus communis]	Glyco_hydro_3_C
novel.181	1835.62	1839.25	1860.94	119.171	122.972	127.293	1845.27	123.145	3.90585	0	0	-	Niben101Scf00051	252990	264565	+	5362	-	-	-
Niben101Scf01773g08011	2391.25	2259.81	2467.54	149.791	158.944	168.578	2372.87	159.104	3.89937	0	0	maker-Niben101Scf01773-augustus-gene-8.10	Niben101Scf01773	917164	919025	-	1274	-	E3 ubiquitin-protein ligase RNF170	zf-C3HC4
Niben101Scf08947g01011	554.476	554.117	556.05	33.103	41.8274	36.9839	554.881	37.3047	3.89511	1.03e-128	2.55e-127	maker-Niben101Scf08947-snap-gene-1.10	Niben101Scf08947	143082	144565	+	636	-	conserved hypothetical protein [Ricinus communis] gb|EEF46789.1| conserved hypothetical protein [Ricinus communis]	-
Niben101Scf00944g01001	728.969	690.011	772.357	53.7924	47.6832	46.4448	730.445	49.3068	3.88794	2.57e-163	8.06e-162	augustus_masked-Niben101Scf00944-processed-gene-1.0	Niben101Scf00944	89385	90989	-	1605	-	FAD-binding Berberine family protein	FAD_binding_4
novel.2261	205.489	180.41	211.605	14.8963	10.8751	14.6215	199.168	13.4643	3.88728	2.21e-47	2.35e-46	-	Niben101Scf03908	157457	175134	-	3231	-	-	-
Niben101Scf02475g00001	409.83	413.538	446.721	26.4824	25.0964	34.4036	423.363	28.6608	3.88701	1.9e-97	3.69e-96	snap_masked-Niben101Scf02475-processed-gene-0.0	Niben101Scf02475	15046	16316	-	282	-	conserved hypothetical protein [Ricinus communis] gb|EEF32284.1| conserved hypothetical protein [Ricinus communis]	-
Niben101Scf07868g00002	4192.43	3889.36	3868.84	260.686	268.532	281.249	3983.54	270.156	3.88276	0	0	augustus_masked-Niben101Scf07868-processed-gene-0.1	Niben101Scf07868	68908	69180	+	273	-	BnaC01g43480D [Brassica napus]	-
Niben101Scf01094g03014	2844.7	2850.25	2875.47	191.17	196.589	196.961	2856.81	194.906	3.87372	0	0	augustus_masked-Niben101Scf01094-processed-gene-3.13	Niben101Scf01094	335433	335987	+	555	-	Ethylene-responsive transcription factor 1B	AP2
Niben101Scf09262g01017	1061.88	961.798	963.976	62.8957	73.6161	67.9471	995.886	68.153	3.86955	3.86e-216	1.61e-214	maker-Niben101Scf09262-snap-gene-1.16	Niben101Scf09262	128863	130435	-	1003	-	17.6 kDa class I heat shock protein 3	-
Niben101Scf01895g00016	2051.44	2102.83	1989.08	146.481	132.174	142.775	2047.79	140.477	3.86567	0	0	maker-Niben101Scf01895-augustus-gene-0.15	Niben101Scf01895	10765	14966	+	2540	-	Membrane protein, putative [Medicago truncatula]	-
Niben101Scf06087g02007	559.068	612.692	587.79	33.103	46.8466	41.2843	586.517	40.4113	3.86017	1.23e-131	3.11e-130	maker-Niben101Scf06087-snap-gene-2.6	Niben101Scf06087	265398	271272	-	1709	-	nodulin MtN21 /EamA-like transporter family protein	DUF6
Niben101Scf05956g01009	734.709	774.358	748.845	47.1718	56.0487	52.4655	752.637	51.8953	3.8587	4.17e-171	1.37e-169	augustus_masked-Niben101Scf05956-processed-gene-1.8	Niben101Scf05956	232724	234394	-	1671	-	alpha/beta-Hydrolases superfamily protein	Lipase_3
novel.3566	2995.09	3079.86	3177.6	182.894	232.56	222.763	3084.18	212.739	3.85859	0	0	-	Niben101Scf08652	1	4978	-	1812	-	PF01053:Cys/Met metabolism PLP-dependent enzyme	Cys_Met_Meta_PP
Niben101Scf02838g07016	19104.7	20047.8	20137.7	1334.05	1361.06	1396.79	19763.4	1363.97	3.85712	0	0	maker-Niben101Scf02838-augustus-gene-7.15	Niben101Scf02838	851029	853284	+	1426	-	Early nodulin-like protein 1	Cu_bind_like
novel.738	160.718	145.265	143.421	9.10332	10.8751	11.1812	149.801	10.3865	3.85176	1.51e-36	1.33e-35	-	Niben101Scf00897	76955	79005	+	2051	-	-	-
novel.3383	653.202	656.037	640.692	44.689	36.8081	54.1856	649.977	45.2276	3.84718	5.02e-146	1.4e-144	-	Niben101Scf07761	211257	212484	+	1145	-	PF14223:gag-polypeptide of LTR copia-type|PF00098:Zinc knuckle|PF13961:Domain of unknown function (DUF4219)	zf-CCHC
Niben101Scf08226g00003	1027.44	1082.46	961.625	76.1369	68.5969	68.8072	1023.84	71.1803	3.84581	4.25e-221	1.83e-219	maker-Niben101Scf08226-augustus-gene-0.2	Niben101Scf08226	77085	88551	-	2017	-	Beta-glucosidase 18	Glyco_hydro_1
Niben101Scf03966g00004	2968.68	3143.12	3036.53	193.652	207.464	238.245	3049.44	213.12	3.84016	0	0	maker-Niben101Scf03966-snap-gene-0.3	Niben101Scf03966	12050	17002	-	1744	-	Hsp70 nucleotide exchange factor FES1	-
Niben101Scf08167g02002	922.978	955.94	889.915	57.9302	60.2314	75.6879	922.944	64.6165	3.83839	7.97e-202	3.13e-200	augustus_masked-Niben101Scf08167-processed-gene-2.1	Niben101Scf08167	208381	208866	+	486	-	conserved hypothetical protein [Ricinus communis] gb|EEF48547.1| conserved hypothetical protein [Ricinus communis]	-
novel.478	1762.15	1847.45	1722.23	118.343	134.684	120.413	1777.28	124.48	3.83555	0	0	-	Niben101Scf00481	217465	219198	+	1734	-	-	-
Niben101Scf00892g00003	328.323	380.736	335.041	27.31	25.0964	20.6422	348.033	24.3495	3.83512	1.5e-79	2.43e-78	augustus_masked-Niben101Scf00892-processed-gene-0.2	Niben101Scf00892	91660	92337	+	678	-	VQ motif protein [Medicago truncatula]	-
Niben101Scf02538g05001	150.386	121.836	158.703	15.7239	7.52892	6.88072	143.642	10.0445	3.83274	7.01e-33	5.71e-32	maker-Niben101Scf02538-augustus-gene-5.0	Niben101Scf02538	510538	513284	+	400	-	Unknown protein	-
Niben101Scf04098g00003	2090.48	1979.83	1944.41	141.515	134.684	147.075	2004.9	141.092	3.82932	0	0	augustus_masked-Niben101Scf04098-processed-gene-0.2	Niben101Scf04098	89636	90109	+	474	-	Sigma factor binding protein 1, chloroplastic	-
Niben101Scf06437g00005	164.162	160.495	148.123	11.586	13.3848	8.6009	157.593	11.1906	3.81345	4.72e-38	4.26e-37	augustus_masked-Niben101Scf06437-processed-gene-0.4	Niben101Scf06437	40165	41205	+	1041	-	Receptor-like protein kinase	Pkinase
Niben101Scf03309g04010	401.794	429.939	504.324	19.0342	35.135	41.2843	445.352	31.8178	3.81101	3.68e-88	6.48e-87	maker-Niben101Scf03309-snap-gene-4.9	Niben101Scf03309	450994	452882	-	1636	-	Phospholipase A1-II 1	Lipase_3
Niben101Scf01267g00002	252.556	260.072	216.307	21.5169	12.5482	18.0619	242.978	17.3757	3.80528	1.93e-55	2.34e-54	maker-Niben101Scf01267-augustus-gene-0.1	Niben101Scf01267	8688	11921	-	1462	-	Branched-chain-amino-acid aminotransferase 6	-
Niben101Scf03898g01004	184.825	197.983	190.444	14.8963	19.2406	6.88072	191.084	13.6725	3.79948	7.76e-44	7.83e-43	maker-Niben101Scf03898-snap-gene-1.3	Niben101Scf03898	137984	142318	+	1234	-	transmembrane protein, putative [Medicago truncatula]	-
Niben101Scf03218g00007	337.507	359.649	391.468	21.5169	30.1157	26.6628	362.875	26.0985	3.79815	2.17e-82	3.62e-81	augustus_masked-Niben101Scf03218-processed-gene-0.6	Niben101Scf03218	24910	25380	+	471	-	Zinc finger protein 1	-
Niben101Scf07868g00001	1430.39	1238.27	1203.79	93.5159	99.5491	86.009	1290.82	93.0247	3.79403	8.62e-249	4.21e-247	augustus_masked-Niben101Scf07868-processed-gene-0.0	Niben101Scf07868	48699	48965	+	267	-	BnaC01g43480D [Brassica napus]	-
novel.4033	354.727	258.9	319.758	17.3791	26.7695	23.2224	311.128	22.457	3.79371	6.53e-66	9.07e-65	-	Niben101Scf12498	53185	56041	-	2857	-	-	-
Niben101Scf04800g02001	288.144	260.072	291.544	16.5515	25.0964	18.922	279.92	20.19	3.79344	1.07e-64	1.47e-63	augustus_masked-Niben101Scf04800-processed-gene-2.0	Niben101Scf04800	301484	302422	+	579	-	GNS1/SUR4 membrane protein family	-
Niben101Ctg14444g00003	1363.8	1356.59	1338.99	87.7229	122.136	83.4287	1353.13	97.7625	3.7899	1.22e-270	6.59e-269	maker-Niben101Ctg14444-snap-gene-0.2	Niben101Ctg14444	232	1955	+	915	-	WRKY transcription factor 1	WRKY
Niben101Scf04038g03001	570.547	490.856	472.584	47.1718	31.7888	31.8233	511.329	36.928	3.78937	5.8e-107	1.23e-105	augustus_masked-Niben101Scf04038-processed-gene-3.0	Niben101Scf04038	290083	290331	+	249	-	Unknown protein	-
Niben101Scf24315g00001	207.785	210.869	231.589	21.5169	12.5482	12.9013	216.748	15.6555	3.7879	3.17e-50	3.54e-49	maker-Niben101Scf24315-snap-gene-0.0	Niben101Scf24315	19644	21993	-	1451	-	Purine permease 3	-
Niben101Scf02299g02001	699.121	786.073	692.417	51.3096	50.1928	56.7659	725.871	52.7561	3.78309	3.96e-158	1.19e-156	augustus_masked-Niben101Scf02299-processed-gene-2.0	Niben101Scf02299	217299	218741	+	1443	-	Phospholipase A1-II 1	Lipase_3
Niben101Scf12751g00003	502.816	569.347	490.217	42.2063	40.9908	30.1031	520.793	37.7667	3.78303	2.29e-113	5.15e-112	maker-Niben101Scf12751-snap-gene-0.2	Niben101Scf12751	46643	49173	-	2186	-	Auxin-responsive GH3 family protein	-
novel.2574	1769.04	1606.12	1759.84	125.791	116.28	131.594	1711.67	124.555	3.7811	0	0	-	Niben101Scf04713	52151	53857	-	1707	-	-	-
novel.3044	222.709	183.925	190.444	16.5515	8.36547	18.922	199.026	14.613	3.77031	6.22e-45	6.36e-44	-	Niben101Scf06326	94890	98470	-	1866	-	PF00450:Serine carboxypeptidase|PF14227:gag-polypeptide of LTR copia-type	Peptidase_S10
novel.571	169.901	139.408	149.299	7.44817	15.8944	10.3211	152.869	11.2212	3.76878	1.36e-35	1.17e-34	-	Niben101Scf00640	75414	94407	-	13952	-	PF07727:Reverse transcriptase (RNA-dependent DNA polymerase)|PF00665:Integrase core domain|PF13976:GAG-pre-integrase domain|PF14244:gag-polypeptide of LTR copia-type|PF14227:gag-polypeptide of LTR copia-type	RVT_2
Niben101Scf00926g01007	153.83	153.466	158.703	19.8618	9.20202	5.16054	155.333	11.4081	3.75914	2.23e-34	1.87e-33	snap_masked-Niben101Scf00926-processed-gene-1.6	Niben101Scf00926	93343	108425	-	342	-	Chaperone protein DnaJ	-
novel.2300	438.529	465.084	471.408	37.2409	30.1157	34.4036	458.34	33.92	3.75585	4.34e-105	9.05e-104	-	Niben101Scf03993	570278	575880	+	1281	-	-	-
Niben101Scf06081g00010	220.413	223.756	235.116	23.9997	15.0578	11.1812	226.428	16.7462	3.75208	1.38e-51	1.57e-50	maker-Niben101Scf06081-augustus-gene-0.9	Niben101Scf06081	48352	48922	-	468	-	Elongation factor 2	GTP_EFTU
novel.1247	989.561	917.281	848.769	44.689	78.6354	81.7085	918.537	68.3443	3.74959	4.87e-53	5.7e-52	-	Niben101Scf01774	581482	585372	-	1131	-	-	-
Niben101Scf31173g00004	1392.5	1572.15	1524.73	118.343	119.626	95.4699	1496.46	111.146	3.74936	1.29e-293	7.63e-292	maker-Niben101Scf31173-snap-gene-0.3	Niben101Scf31173	61805	64387	+	2074	-	Indole-3-acetic acid-amido synthetase GH3.3	-
novel.172	134.314	169.867	179.864	14.8963	14.2213	6.88072	161.348	11.9995	3.74365	2.72e-36	2.37e-35	-	Niben101Scf00046	39947	48770	+	5094	-	PF00385:Chromo (CHRromatin Organisation MOdifier) domain|PF00665:Integrase core domain|PF00078:Reverse transcriptase (RNA-dependent DNA polymerase)	RVT_1
Niben101Scf08390g01002	856.395	905.566	845.243	68.6887	61.9045	65.3668	869.068	65.32	3.73366	6.75e-193	2.51e-191	augustus_masked-Niben101Scf08390-processed-gene-1.1	Niben101Scf08390	92765	97473	-	4038	-	TMV resistance protein N, putative [Theobroma cacao] gb|EOY10039.1| TMV resistance protein N, putative [Theobroma cacao]	NB-ARC
Niben101Scf08806g01003	185.973	222.584	215.131	9.9309	18.404	18.922	207.896	15.7523	3.7254	3.65e-47	3.87e-46	maker-Niben101Scf08806-snap-gene-1.2	Niben101Scf08806	121182	131895	-	965	-	heat shock protein 21	-
Niben101Scf02653g01003	909.202	919.624	951.045	77.792	65.2507	67.087	926.624	70.0432	3.72476	1.16e-204	4.62e-203	maker-Niben101Scf02653-snap-gene-1.2	Niben101Scf02653	158941	161230	+	1974	-	Protein phosphatase 2C 37	PP2C
Niben101Scf01414g02009	1224.9	1199.61	1281.38	91.0332	92.8567	97.1901	1235.3	93.6934	3.72121	4.46e-268	2.37e-266	maker-Niben101Scf01414-snap-gene-2.8	Niben101Scf01414	297872	300569	+	1656	-	Glycerol-3-phosphate acyltransferase 1	-
Niben101Scf09442g00010	417.866	431.11	454.95	36.4133	30.9522	31.8233	434.642	33.0629	3.71565	1.83e-99	3.62e-98	augustus_masked-Niben101Scf09442-processed-gene-0.9	Niben101Scf09442	77920	79314	-	1395	-	acyl-CoA synthetase 5	AMP-binding
novel.4408	299.623	312.789	270.384	22.3445	21.7502	23.2224	294.265	22.4391	3.71348	6.11e-68	8.7e-67	-	Niben101Scf22524	74156	76789	+	1332	-	-	-
Niben101Scf10188g01004	366.206	426.424	376.186	20.6894	30.9522	37.8439	389.606	29.8285	3.71088	1.9e-83	3.21e-82	maker-Niben101Scf10188-augustus-gene-1.3	Niben101Scf10188	141396	144591	+	1875	-	Diacylglycerol kinase 5	-
Niben101Scf01826g00001	259.444	256.557	249.223	14.0688	24.2599	20.6422	255.075	19.6569	3.69948	7.85e-59	9.96e-58	maker-Niben101Scf01826-snap-gene-0.0	Niben101Scf01826	3135	4861	+	1188	-	Cytochrome P450 superfamily protein	p450
Niben101Scf05341g03002	5712.36	5723.93	5802.67	417.098	432.495	478.21	5746.32	442.601	3.69941	0	0	augustus_masked-Niben101Scf05341-processed-gene-3.1	Niben101Scf05341	348570	349539	+	264	-	Calcium-binding site, putative [Theobroma cacao] gb|EOY02645.1| Calcium-binding site, putative [Theobroma cacao]	-
Niben101Scf01434g03006	9389.35	10101.8	10059.4	764.679	762.094	749.138	9850.2	758.637	3.69851	0	0	maker-Niben101Scf01434-augustus-gene-3.5	Niben101Scf01434	343885	353648	+	3223	-	Linoleate 9S-lipoxygenase 6	Lipoxygenase
Niben101Scf04634g00008	991.857	1044.97	986.312	65.3784	75.2892	92.8897	1007.71	77.8524	3.69662	1.11e-210	4.58e-209	maker-Niben101Scf04634-augustus-gene-0.7	Niben101Scf04634	82834	85114	+	1799	-	Ethylene-responsive transcription factor 1	AP2
novel.1528	174.493	186.268	182.215	14.0688	13.3848	14.6215	180.992	14.025	3.69018	2.3e-43	2.3e-42	-	Niben101Scf02322	98908	101431	+	1889	-	PF00400:WD domain, G-beta repeat	WD40
Niben101Scf08804g02009	1617.51	1551.06	1683.43	128.274	126.319	121.273	1617.33	125.288	3.68988	0	0	augustus_masked-Niben101Scf08804-processed-gene-2.8	Niben101Scf08804	257010	257243	-	234	-	product [Oryza sativa Japonica Group]	-
Niben101Scf02974g00005	707.157	709.926	651.272	53.7924	61.0679	46.4448	689.452	53.7684	3.67937	2.54e-150	7.28e-149	augustus_masked-Niben101Scf02974-processed-gene-0.4	Niben101Scf02974	56755	67548	-	3471	-	Kinesin-4	CH
Niben101Scf08670g00020	1046.96	979.37	1137.96	81.9299	87.8374	77.4081	1054.76	82.3918	3.67769	1.12e-215	4.68e-214	snap_masked-Niben101Scf08670-processed-gene-0.19	Niben101Scf08670	95324	98097	-	2231	-	Glutamate receptor 2.9	ANF_receptor
Niben101Scf02411g01007	260.592	250.7	210.429	19.0342	11.7117	25.8027	240.574	18.8495	3.67759	5.62e-52	6.47e-51	augustus_masked-Niben101Scf02411-processed-gene-1.6	Niben101Scf02411	112030	112374	+	345	-	Calcium-binding EF-hand family protein	-
Niben101Scf09074g00025	1338.55	1303.87	1371.9	115.033	97.876	102.351	1338.11	105.087	3.66993	4.87e-285	2.79e-283	maker-Niben101Scf09074-snap-gene-0.24	Niben101Scf09074	10783	16030	-	2301	-	product [Oryza sativa Japonica Group]	-
Niben101Scf20283g01006	910.35	987.57	962.801	76.9644	65.2507	83.4287	953.574	75.2146	3.66512	2.26e-203	8.96e-202	maker-Niben101Scf20283-augustus-gene-1.5	Niben101Scf20283	128027	129301	-	778	-	Lactoylglutathione lyase / glyoxalase I family protein	Glyoxalase
Niben101Scf03085g04008	175.641	192.125	143.421	16.5515	12.5482	11.1812	170.396	13.427	3.66329	1.16e-38	1.06e-37	augustus_masked-Niben101Scf03085-processed-gene-4.7	Niben101Scf03085	389851	390576	+	726	-	RING finger protein 165	-
Niben101Scf04015g00001	4205.06	4140.06	4216.81	337.65	332.109	323.394	4187.31	331.051	3.66062	0	0	maker-Niben101Scf04015-snap-gene-0.0	Niben101Scf04015	57290	60927	+	1515	-	Phosphoglycerate mutase family protein	-
Niben101Scf02636g05003	3862.96	3765.19	3469.14	263.169	312.869	302.752	3699.1	292.93	3.6592	0	0	augustus_masked-Niben101Scf02636-processed-gene-5.2	Niben101Scf02636	557782	558024	-	243	-	Unknown protein	-
Niben101Scf14144g01015	236.484	207.355	256.277	13.2412	25.0964	17.2018	233.372	18.5131	3.6564	2.45e-51	2.78e-50	maker-Niben101Scf14144-snap-gene-1.14	Niben101Scf14144	137611	144983	+	1200	-	Homeobox protein knotted-1-like 4	KNOX1
novel.1034	221.561	229.613	249.223	16.5515	17.5675	21.5022	233.466	18.5404	3.65634	2.82e-54	3.36e-53	-	Niben101Scf01426	36763	41441	-	1502	-	-	-
Niben101Scf01640g03006	2128.36	2121.58	2134.85	176.273	153.925	176.318	2128.26	168.839	3.65621	0	0	augustus_masked-Niben101Scf01640-processed-gene-3.5	Niben101Scf01640	361390	361776	-	387	-	conserved hypothetical protein [Ricinus communis] gb|EEF35759.1| conserved hypothetical protein [Ricinus communis]	-
novel.3315	172.197	201.497	143.421	16.5515	15.0578	9.46099	172.372	13.6901	3.65064	4.57e-38	4.13e-37	-	Niben101Scf07500	160259	167358	+	3556	-	-	-
novel.1734	1354.62	1272.24	1203.79	96.8262	111.261	97.1901	1276.89	101.759	3.6493	7.81e-260	4.04e-258	-	Niben101Scf02709	552735	554530	-	1627	-	-	-
Niben101Scf00482g07005	203.193	214.384	225.712	17.3791	15.0578	18.922	214.429	17.1196	3.64763	2.73e-50	3.06e-49	augustus_masked-Niben101Scf00482-processed-gene-7.4	Niben101Scf00482	759964	760191	-	228	-	conserved hypothetical protein [Ricinus communis] gb|EEF32147.1| conserved hypothetical protein [Ricinus communis]	-
Niben101Scf04626g00009	16140.6	16006.1	16693.2	1320.81	1257.33	1334.86	16280	1304.33	3.64182	0	0	snap_masked-Niben101Scf04626-processed-gene-0.8	Niben101Scf04626	66956	74255	+	2341	-	Alpha-dioxygenase 1	An_peroxidase
Niben101Scf11472g00014	313.399	282.33	275.086	25.6548	21.7502	22.3623	290.272	23.2558	3.64117	1.88e-66	2.63e-65	augustus_masked-Niben101Scf11472-processed-gene-0.13	Niben101Scf11472	167951	168622	+	672	-	BnaCnng37810D [Brassica napus]	-
Niben101Scf10842g00003	469.525	408.852	506.675	38.0684	33.4619	39.5641	461.684	37.0315	3.64063	1.98e-98	3.88e-97	maker-Niben101Scf10842-snap-gene-0.2	Niben101Scf10842	124574	127159	+	1047	-	Non-symbiotic hemoglobin 1	-
novel.4138	157.274	142.922	163.406	9.9309	15.0578	12.9013	154.534	12.63	3.61406	2.07e-36	1.81e-35	-	Niben101Scf14436	444888	446838	+	1951	-	-	-
Niben101Scf06872g01004	390.314	439.311	360.903	32.2754	31.7888	33.5435	396.843	32.5359	3.60879	1.05e-86	1.82e-85	maker-Niben101Scf06872-snap-gene-1.3	Niben101Scf06872	164928	167360	-	1891	-	Transcription factor bHLH25	HLH
novel.3555	623.355	632.607	601.897	43.0339	52.7025	56.7659	619.286	50.8341	3.6085	1.66e-136	4.34e-135	-	Niben101Scf08575	205216	206413	+	1198	-	-	-
Niben101Scf15920g00003	6723.73	6923.54	7195.73	599.164	543.756	566.799	6947.67	569.906	3.60749	0	0	maker-Niben101Scf15920-snap-gene-0.2	Niben101Scf15920	64461	66838	+	1697	-	Acetyl esterase	Abhydrolase_3
Niben101Scf02301g02007	161.866	158.152	171.635	14.8963	7.52892	18.0619	163.884	13.4957	3.60496	2.16e-37	1.92e-36	snap_masked-Niben101Scf02301-processed-gene-2.6	Niben101Scf02301	233564	236789	+	3120	-	9-cis-epoxycarotenoid dioxygenase 1, chloroplastic	RPE65
Niben101Scf17204g01003	702.565	775.53	731.211	57.9302	66.9238	56.7659	736.435	60.54	3.60406	2.13e-159	6.5e-158	augustus_masked-Niben101Scf17204-processed-gene-1.2	Niben101Scf17204	105282	105692	-	411	-	Ethylene-responsive transcription factor 1B	AP2
Niben101Scf02613g05004	125.13	208.526	188.093	9.10332	13.3848	20.6422	173.916	14.3767	3.60115	4.89e-34	4.07e-33	maker-Niben101Scf02613-augustus-gene-5.3	Niben101Scf02613	568536	569653	-	567	-	EG45-like domain containing protein [Medicago truncatula]	-
Niben101Scf10086g00004	3784.9	3881.16	4012.26	312.823	281.08	372.419	3892.77	322.107	3.59639	0	0	augustus_masked-Niben101Scf10086-processed-gene-0.3	Niben101Scf10086	69785	71962	+	1673	-	Pyridoxal phosphate (PLP)-dependent transferases superfamily protein	-
Niben101Scf09928g01021	376.538	391.279	340.918	26.4824	30.9522	34.4036	369.579	30.6127	3.59548	2.89e-82	4.81e-81	augustus_masked-Niben101Scf09928-processed-gene-1.20	Niben101Scf09928	109519	110967	-	1449	-	Heat shock-related 70 kDa protein 2	HSP70
novel.505	206.637	209.698	264.506	19.0342	18.404	18.922	226.947	18.7867	3.59432	2.66e-50	2.97e-49	-	Niben101Scf00537	59607	60752	-	1146	-	-	-
Niben101Scf08921g01007	654.35	668.924	677.135	52.9648	54.3756	58.4861	666.803	55.2755	3.59323	4.05e-149	1.15e-147	augustus_masked-Niben101Scf08921-processed-gene-1.6	Niben101Scf08921	112354	112836	-	483	-	HRc [Brassica napus]	-
Niben101Scf10232g00003	763.408	666.581	819.38	48.8269	71.943	66.2269	749.79	62.3323	3.58974	2.42e-142	6.6e-141	maker-Niben101Scf10232-snap-gene-0.2	Niben101Scf10232	80741	83639	+	1420	-	Myb-related protein 305	Myb_DNA-binding
Niben101Scf22370g00003	1501.56	1615.49	1574.1	119.171	112.097	159.977	1563.72	130.415	3.58597	8.33e-284	4.74e-282	augustus_masked-Niben101Scf22370-processed-gene-0.2	Niben101Scf22370	45545	46411	+	867	-	Heavy metal transport/detoxification superfamily protein	HMA
Niben101Scf03927g01003	3747.02	3823.76	3808.88	310.34	329.6	308.772	3793.22	316.237	3.58417	0	0	snap_masked-Niben101Scf03927-processed-gene-1.2	Niben101Scf03927	93715	98493	-	3663	-	Calcium-transporting ATPase	Cation_ATPase_C
Niben101Scf08426g02001	1177.83	1128.15	1146.19	76.1369	99.5491	113.532	1150.72	96.4059	3.57969	3.38e-227	1.5e-225	augustus_masked-Niben101Scf08426-processed-gene-2.0	Niben101Scf08426	279866	280678	-	813	-	BnaC06g31430D [Brassica napus]	-
Niben101Ctg15010g00002	1002.19	1060.2	1043.92	91.0332	89.5105	79.1282	1035.44	86.5573	3.57934	2.47e-222	1.07e-220	maker-Niben101Ctg15010-snap-gene-0.1	Niben101Ctg15010	1314	3315	-	1430	-	Ethylene-responsive transcription factor 1	AP2
Niben101Scf00149g03002	1157.17	1095.35	1141.49	90.2056	107.915	86.009	1131.33	94.7097	3.57772	2.6e-236	1.2e-234	maker-Niben101Scf00149-augustus-gene-3.1	Niben101Scf00149	335581	337754	-	1704	-	Trihelix transcription factor GT-3a	-
Niben101Scf02217g07009	6913.15	7168.38	7014.69	605.785	563.833	601.203	7032.07	590.273	3.57454	0	0	maker-Niben101Scf02217-snap-gene-7.8	Niben101Scf02217	777116	784196	-	2144	-	NAD-dependent malic enzyme	Malic_M
Niben101Scf01326g11032	267.48	255.386	258.628	19.0342	22.5868	24.0825	260.498	21.9012	3.57377	3.01e-60	3.9e-59	maker-Niben101Scf01326-snap-gene-11.31	Niben101Scf01326	1182612	1183838	+	780	-	P-loop containing nucleoside triphosphate hydrolases superfamily protein	-
Niben101Scf07586g00014	681.902	707.583	663.028	65.3784	51.0294	55.9058	684.171	57.4379	3.5735	8.51e-149	2.42e-147	maker-Niben101Scf07586-snap-gene-0.13	Niben101Scf07586	87437	89705	+	1243	-	Unknown protein	-
Niben101Scf02601g00002	272.072	298.731	238.643	28.1375	22.5868	17.2018	269.815	22.642	3.57177	2.21e-58	2.79e-57	maker-Niben101Scf02601-snap-gene-0.1	Niben101Scf02601	2033	6806	+	2229	-	Leucine-rich repeat-containing protein 40	-
Niben101Scf01090g02001	282.404	279.987	317.407	31.4478	14.2213	28.383	293.266	24.684	3.57085	1.57e-61	2.07e-60	augustus_masked-Niben101Scf01090-processed-gene-2.0	Niben101Scf01090	202399	203061	+	663	-	Ethylene-responsive transcription factor 1B	AP2
Niben101Scf02175g06008	568.251	691.182	666.554	56.2751	46.8466	59.3462	641.996	54.156	3.56787	2.4e-129	5.95e-128	maker-Niben101Scf02175-snap-gene-6.7	Niben101Scf02175	585470	589854	-	1736	-	alkaline/neutral invertase	-
Niben101Scf01750g07004	161.866	140.579	156.352	12.4136	12.5482	13.7614	152.932	12.9078	3.56753	4.13e-36	3.59e-35	augustus_masked-Niben101Scf01750-processed-gene-7.3	Niben101Scf01750	744574	745356	-	783	-	U-box domain-containing protein 25	-
Niben101Scf10015g08008	142.35	112.464	110.505	13.2412	10.8751	6.88072	121.773	10.3323	3.55509	6.42e-28	4.61e-27	maker-Niben101Scf10015-augustus-gene-8.7	Niben101Scf10015	865963	867388	+	498	-	Unknown protein	-
Niben101Scf14882g01008	225.005	269.444	283.315	32.2754	12.5482	21.5022	259.254	22.1086	3.54956	1.67e-51	1.9e-50	maker-Niben101Scf14882-snap-gene-1.7	Niben101Scf14882	157252	160541	-	2000	-	basic helix-loop-helix protein [Nicotiana tabacum]	-
Niben101Scf01740g12012	2130.66	2221.15	2150.14	178.756	178.185	198.681	2167.32	185.207	3.54946	0	0	snap_masked-Niben101Scf01740-processed-gene-12.11	Niben101Scf01740	1264580	1271084	-	2301	-	Shikimate dehydrogenase	-
Niben101Scf02381g08016	414.422	428.767	396.171	28.9651	30.9522	46.4448	413.12	35.4541	3.54619	2e-88	3.53e-87	maker-Niben101Scf02381-snap-gene-8.15	Niben101Scf02381	792605	794693	-	1023	-	Receptor-like protein kinase	Pkinase
Niben101Scf05813g09004	532.664	558.803	647.745	34.7581	48.5197	66.2269	579.737	49.8349	3.54381	2e-105	4.17e-104	snap_masked-Niben101Scf05813-processed-gene-9.3	Niben101Scf05813	888774	893080	+	2284	-	Patatin-like protein 1	-
Niben101Scf08575g03004	8178.23	7427.28	7542.53	643.026	657.526	688.932	7716.01	663.161	3.54083	0	0	snap_masked-Niben101Scf08575-processed-gene-3.3	Niben101Scf08575	430676	431237	+	546	-	Late embryogenesis abundant (LEA) hydroxyproline-rich glycoprotein family	-
Niben101Scf00383g03001	3148.92	3125.55	3235.2	278.065	267.695	271.788	3169.89	272.516	3.5399	0	0	maker-Niben101Scf00383-snap-gene-3.0	Niben101Scf00383	285707	300412	+	2782	-	ATP-dependent zinc metalloprotease FtsH	AAA
Niben101Scf00425g03023	355.875	376.05	382.064	28.9651	40.1543	26.6628	371.329	31.9274	3.53848	1.6e-81	2.65e-80	augustus_masked-Niben101Scf00425-processed-gene-3.22	Niben101Scf00425	306373	307845	+	1473	-	ATP-dependent zinc metalloprotease FtsH 3	AAA
Niben101Scf03171g03017	4146.51	4209.18	4088.67	369.926	332.946	372.419	4148.12	358.43	3.53292	0	0	maker-Niben101Scf03171-augustus-gene-3.16	Niben101Scf03171	359586	362307	-	2077	-	Terpene synthase 5	-
Niben101Scf10635g02008	3949.06	3888.19	4012.26	339.306	327.926	356.937	3949.84	341.39	3.53271	0	0	maker-Niben101Scf10635-snap-gene-2.7	Niben101Scf10635	265046	293176	-	1974	-	Protein VAC14 homolog	-
Niben101Scf05238g00006	175.641	241.328	184.566	20.6894	19.2406	12.0413	200.512	17.3237	3.52912	3.27e-42	3.2e-41	maker-Niben101Scf05238-augustus-gene-0.5	Niben101Scf05238	74187	78725	-	2357	-	Protein of unknown function (DUF604)	-
Niben101Scf06867g05005	169.901	160.495	124.612	8.27575	19.2406	12.0413	151.669	13.1859	3.52473	1.65e-32	1.33e-31	maker-Niben101Scf06867-snap-gene-5.4	Niben101Scf06867	537664	539990	-	1521	-	myb-like transcription factor family protein	Myb_DNA-binding
Niben101Scf00128g04006	5351.89	5760.24	5612.22	499.855	467.63	486.811	5574.79	484.765	3.52344	0	0	augustus_masked-Niben101Scf00128-processed-gene-4.5	Niben101Scf00128	399579	401078	+	1500	-	ATP-dependent zinc metalloprotease FtsH 4	AAA
Niben101Scf02156g14003	351.283	399.48	414.98	41.3787	30.9522	29.243	388.581	33.858	3.5183	1.24e-82	2.08e-81	maker-Niben101Scf02156-augustus-gene-14.2	Niben101Scf02156	1449355	1455059	+	5107	-	Receptor-like protein kinase 2	Pkinase
Niben101Scf00360g04002	106.762	120.664	128.138	15.7239	3.34619	12.0413	118.522	10.3705	3.51398	1.28e-25	8.64e-25	maker-Niben101Scf00360-augustus-gene-4.1	Niben101Scf00360	400316	414541	+	2828	-	Receptor-like protein kinase	Pkinase
novel.3541	153.83	147.608	159.879	12.4136	12.5482	15.4816	153.772	13.4811	3.51354	3.51e-36	3.06e-35	-	Niben101Scf08535	384982	387140	-	1036	-	-	-
Niben101Scf04871g19004	887.391	917.281	969.854	73.6541	76.9623	92.8897	924.842	81.1687	3.51179	3.11e-191	1.14e-189	maker-Niben101Scf04871-snap-gene-19.3	Niben101Scf04871	1935429	1938252	+	1533	-	WRKY transcription factor 22	WRKY
Niben101Scf02349g03002	6038.39	6064.83	5927.28	542.061	544.592	497.132	6010.17	527.928	3.50845	0	0	maker-Niben101Scf02349-snap-gene-3.1	Niben101Scf02349	333487	337140	+	1821	-	Peroxidase 52	-
Niben101Scf15972g01024	614.171	656.037	599.546	57.9302	54.3756	52.4655	623.251	54.9238	3.50366	1.23e-135	3.21e-134	maker-Niben101Scf15972-augustus-gene-1.23	Niben101Scf15972	131668	137257	+	3307	-	Chaperone protein ClpB	AAA
Niben101Scf00484g03012	549.884	605.663	540.767	54.6199	48.5197	46.4448	565.438	49.8615	3.50231	1.24e-121	2.94e-120	maker-Niben101Scf00484-augustus-gene-3.11	Niben101Scf00484	342862	347885	-	2855	-	calmodulin-binding family protein	-
novel.4068	247.964	201.497	169.284	14.0688	26.7695	13.7614	206.248	18.1999	3.50145	1.18e-40	1.12e-39	-	Niben101Scf13180	222547	227204	-	941	-	-	-
Niben101Scf00332g06012	235.336	180.41	273.91	33.103	14.2213	13.7614	229.886	20.3619	3.49485	1.5e-16	7.55e-16	snap_masked-Niben101Scf00332-processed-gene-6.11	Niben101Scf00332	624026	629627	-	2484	-	Pyrophosphate-energized vacuolar membrane proton pump	-
novel.4213	120.538	125.35	132.841	9.10332	13.3848	11.1812	126.243	11.2231	3.49222	8.2e-30	6.19e-29	-	Niben101Scf15921	22442	34517	-	3022	-	-	-
novel.996	290.44	207.355	239.818	20.6894	20.0771	24.9426	245.871	21.903	3.49057	2.59e-51	2.94e-50	-	Niben101Scf01371	825246	826720	-	1475	-	-	-
Niben101Scf01426g00005	236.484	246.014	216.307	21.5169	11.7117	29.243	232.935	20.8239	3.48729	9.34e-49	1.02e-47	maker-Niben101Scf01426-snap-gene-0.4	Niben101Scf01426	41641	44370	+	922	-	Unknown protein	-
Niben101Scf02826g01005	947.086	905.566	956.923	92.6884	82.8182	74.8278	936.525	83.4448	3.48706	4.04e-197	1.55e-195	augustus_masked-Niben101Scf02826-processed-gene-1.4	Niben101Scf02826	141818	144817	-	3000	-	Leucine-rich repeat receptor protein kinase EXS	LRRNT_2
Niben101Scf39265g00001	862.135	802.474	835.838	74.4817	56.0487	92.8897	833.482	74.4734	3.48661	9.26e-160	2.83e-158	augustus_masked-Niben101Scf39265-processed-gene-0.0	Niben101Scf39265	9565	9798	+	234	-	Bifunctional purine biosynthesis protein PurH	-
Niben101Scf00428g11016	658.942	649.008	644.218	51.3096	60.2314	62.7865	650.723	58.1092	3.48646	5.06e-142	1.38e-140	augustus_masked-Niben101Scf00428-processed-gene-11.15	Niben101Scf00428	1168775	1170412	+	1638	-	Phospholipase A1-II 1	Lipase_3
Niben101Scf05152g00001	1429.24	1378.85	1343.69	131.584	130.501	108.371	1383.93	123.486	3.48507	1.48e-278	8.19e-277	maker-Niben101Scf05152-snap-gene-0.0	Niben101Scf05152	11210	13085	+	1746	-	Serine/threonine-protein kinase 38-like	Pkinase
Niben101Scf02188g00002	2260.38	2305.5	2334.7	181.239	212.483	223.623	2300.19	205.782	3.4837	0	0	snap_masked-Niben101Scf02188-processed-gene-0.1	Niben101Scf02188	12608	13142	-	445	-	WRKY transcription factor 1	WRKY
Niben101Scf08341g08001	430.493	458.055	436.141	35.5857	40.9908	42.1444	441.563	39.5736	3.48097	4.92e-98	9.61e-97	augustus_masked-Niben101Scf08341-processed-gene-8.0	Niben101Scf08341	795328	795681	-	354	-	conserved hypothetical protein [Ricinus communis] gb|EEF45926.1| conserved hypothetical protein [Ricinus communis]	-
Niben101Scf27527g00004	7905.01	7498.74	7665.96	716.68	655.853	698.393	7689.9	690.308	3.47767	0	0	augustus_masked-Niben101Scf27527-processed-gene-0.3	Niben101Scf27527	106024	108663	+	1435	-	PAR1 protein	-
novel.3942	253.704	248.357	248.048	22.3445	18.404	27.5229	250.036	22.7571	3.45989	2.54e-56	3.12e-55	-	Niben101Scf11530	1	877	+	770	-	-	-
Niben101Scf07578g00012	911.498	1022.72	1066.25	85.2402	86.1643	101.491	1000.16	90.965	3.45982	7.86e-193	2.92e-191	augustus_masked-Niben101Scf07578-processed-gene-0.11	Niben101Scf07578	192030	192428	-	399	-	Unknown protein	-
Niben101Scf08465g03015	2301.71	2330.1	2287.68	220.135	202.444	206.422	2306.5	209.667	3.45921	0	0	maker-Niben101Scf08465-snap-gene-3.14	Niben101Scf08465	319199	326282	-	4062	-	Calmodulin-binding heat-shock protein [Medicago truncatula]	Lipase_3
novel.1351	250.26	256.557	219.834	20.6894	20.9137	24.9426	242.217	22.1819	3.45042	4.61e-54	5.48e-53	-	Niben101Scf02015	630655	642437	+	5198	-	PF03732:Retrotransposon gag protein	Retrotrans_gag
Niben101Scf05824g02004	1455.64	1546.37	1706.94	137.377	127.155	166.857	1569.65	143.797	3.44964	2.13e-263	1.11e-261	snap_masked-Niben101Scf05824-processed-gene-2.3	Niben101Scf05824	272228	279207	-	2025	-	Histidine decarboxylase	-
Niben101Scf07563g02008	8290.73	8241.47	8174.99	691.852	752.056	820.525	8235.73	754.811	3.4485	0	0	augustus_masked-Niben101Scf07563-processed-gene-2.7	Niben101Scf07563	251472	252887	-	1416	-	UDP-Glycosyltransferase superfamily protein	UDPGT
Niben101Scf05562g00019	150.386	107.778	108.153	4.13787	15.8944	13.7614	122.106	11.2646	3.44289	7.32e-25	4.86e-24	snap_masked-Niben101Scf05562-processed-gene-0.18	Niben101Scf05562	35876	44098	-	1360	-	Calcium-binding EF-hand family protein	-
Niben101Scf00327g01035	998.745	1067.23	1012.18	106.757	84.4913	92.0296	1026.05	94.426	3.44102	3.27e-209	1.34e-207	maker-Niben101Scf00327-snap-gene-1.34	Niben101Scf00327	133968	141872	+	1371	-	Receptor-like protein kinase	Pkinase
Niben101Scf03949g00023	5118.85	4994.08	6339.91	469.235	515.313	532.395	5484.28	505.648	3.43924	6.12e-177	2.07e-175	maker-Niben101Scf03949-snap-gene-0.22	Niben101Scf03949	49954	53153	-	1972	-	Chitinase 12	-
Niben101Scf02217g03004	864.431	828.247	845.243	74.4817	73.6161	86.8691	845.974	78.3223	3.43438	1.68e-179	5.78e-178	maker-Niben101Scf02217-snap-gene-3.3	Niben101Scf02217	337432	358635	-	1770	-	ATP-dependent 6-phosphofructokinase	PFK
Niben101Scf08566g02007	126.278	139.408	116.383	8.27575	11.7117	15.4816	127.356	11.823	3.43331	4.71e-29	3.47e-28	maker-Niben101Scf08566-augustus-gene-2.6	Niben101Scf08566	196699	199814	+	1917	-	Metacaspase-1	Peptidase_C14
Niben101Scf11569g00002	459.193	446.34	453.774	39.7236	50.1928	36.1238	453.102	42.0134	3.42981	4.43e-98	8.67e-97	maker-Niben101Scf11569-augustus-gene-0.1	Niben101Scf11569	23214	30875	+	2525	-	MYB-like transcription factor ETC1	Myb_DNA-binding
Niben101Scf02350g00004	921.83	893.851	939.289	88.5505	81.9816	86.009	918.323	85.5137	3.4247	1.43e-195	5.45e-194	augustus_masked-Niben101Scf02350-processed-gene-0.3	Niben101Scf02350	18440	19390	+	951	-	Transmembrane protein 45B	-
Niben101Scf05948g04005	879.355	913.766	896.968	76.9644	102.895	71.3874	896.696	83.7491	3.41939	1.04e-176	3.52e-175	augustus_masked-Niben101Scf05948-processed-gene-4.4	Niben101Scf05948	435149	437644	-	2496	-	receptor-like protein kinase 4	Pkinase
Niben101Scf02537g18002	1207.68	1166.81	1157.95	110.067	105.405	115.252	1177.48	110.241	3.41746	4.09e-246	1.97e-244	augustus_masked-Niben101Scf02537-processed-gene-18.1	Niben101Scf02537	1853837	1854274	-	438	-	conserved hypothetical protein [Ricinus communis] gb|EEF48547.1| conserved hypothetical protein [Ricinus communis]	-
novel.2914	1119.28	1000.46	1032.16	95.1711	92.0202	108.371	1050.63	98.5209	3.41586	4.31e-209	1.76e-207	-	Niben101Scf05767	207586	223958	-	5107	-	-	-
Niben101Scf00270g15011	8126.57	8598.77	8325.46	833.368	767.95	753.439	8350.27	784.919	3.41075	0	0	maker-Niben101Scf00270-snap-gene-15.10	Niben101Scf00270	1487635	1490639	-	1899	-	UDP-Glycosyltransferase superfamily protein	UDPGT
novel.4131	346.691	339.734	359.728	35.5857	24.2599	38.704	348.717	32.8499	3.40945	7.47e-75	1.15e-73	-	Niben101Scf14340	13596	15431	+	1662	-	-	-
Niben101Scf02366g04009	230.745	236.642	217.482	17.3791	29.2791	18.0619	228.29	21.5734	3.40277	1.55e-49	1.71e-48	maker-Niben101Scf02366-augustus-gene-4.8	Niben101Scf02366	422474	425368	+	1668	-	ovate family protein 7	-
Niben101Scf00206g00010	164.162	130.036	158.703	14.8963	12.5482	15.4816	150.967	14.3087	3.40008	6.08e-34	5.06e-33	augustus_masked-Niben101Scf00206-processed-gene-0.9	Niben101Scf00206	15911	16717	-	621	-	Core-2/I-branching beta-1,6-N-acetylglucosaminyltransferase family protein	-
Niben101Scf12571g00004	292.736	282.33	276.262	25.6548	26.7695	28.383	283.776	26.9358	3.39795	8.5e-64	1.15e-62	maker-Niben101Scf12571-snap-gene-0.3	Niben101Scf12571	40569	45359	-	1004	-	Unknown protein	-
Niben101Scf01415g00010	191.713	160.495	170.459	16.5515	13.3848	19.7821	174.222	16.5728	3.39615	6.06e-39	5.57e-38	maker-Niben101Scf01415-augustus-gene-0.9	Niben101Scf01415	65204	68574	-	1395	-	Receptor-like protein kinase	Pkinase
Niben101Scf02188g00011	127.426	106.606	92.8709	16.5515	4.18274	10.3211	108.968	10.3518	3.39424	9.43e-23	5.89e-22	maker-Niben101Scf02188-augustus-gene-0.10	Niben101Scf02188	71958	74720	-	1469	-	WRKY transcription factor-like protein [Medicago truncatula]	-
Niben101Scf09686g00013	1030.89	993.428	1040.39	80.2747	105.405	106.651	1021.57	97.4436	3.39156	6.83e-203	2.7e-201	maker-Niben101Scf09686-snap-gene-0.12	Niben101Scf09686	88718	92967	-	2654	-	3-hydroxy-3-methylglutaryl-coenzyme A reductase 1	-
Niben101Scf03226g03006	1860.88	1903.68	1857.42	174.618	183.204	178.039	1873.99	178.62	3.39119	0	0	augustus_masked-Niben101Scf03226-processed-gene-3.5	Niben101Scf03226	275946	277059	+	591	-	Late embryogenesis abundant (LEA) hydroxyproline-rich glycoprotein family	-
Niben101Scf00735g06023	3370.48	3301.27	3191.7	319.444	327.09	295.011	3287.82	313.848	3.38848	0	0	maker-Niben101Scf00735-snap-gene-6.22	Niben101Scf00735	616220	623305	+	2021	-	zinc finger (C2H2 type, AN1-like) family protein	zf-AN1
novel.1881	180.233	144.094	150.474	14.8963	14.2213	16.3417	158.267	15.1531	3.38584	1.8e-35	1.54e-34	-	Niben101Scf02976	283202	283891	-	690	-	-	-
Niben101Scf04869g01008	1832.18	1827.53	1823.33	175.446	190.733	159.117	1827.68	175.098	3.38296	0	0	maker-Niben101Scf04869-snap-gene-1.7	Niben101Scf04869	162730	164704	-	1831	-	cytochrome P450, family 71, subfamily B, polypeptide 35	p450
Niben101Scf13344g00009	1018.26	951.254	916.953	81.9299	96.2029	98.9103	962.156	92.3477	3.38231	1.55e-192	5.75e-191	augustus_masked-Niben101Scf13344-processed-gene-0.8	Niben101Scf13344	10070	36761	-	3676	-	ATP-dependent zinc metalloprotease FtsH	AAA
Niben101Scf00885g15006	367.354	276.473	329.163	35.5857	28.4426	29.243	324.33	31.0905	3.38215	1.5e-65	2.07e-64	maker-Niben101Scf00885-snap-gene-15.5	Niben101Scf00885	1546485	1557121	-	890	-	conserved hypothetical protein [Ricinus communis] gb|EEF29405.1| conserved hypothetical protein [Ricinus communis]	-
Niben101Scf15366g00011	156.126	197.983	213.956	24.8272	15.8944	13.7614	189.355	18.161	3.3783	8.21e-39	7.53e-38	augustus_masked-Niben101Scf15366-processed-gene-0.10	Niben101Scf15366	67684	71373	+	1011	-	Septum-promoting GTP-binding protein 1	-
Niben101Scf12547g02005	1637.02	1745.53	1704.59	153.929	148.069	189.22	1695.71	163.739	3.37389	0	0	maker-Niben101Scf12547-augustus-gene-2.4	Niben101Scf12547	292572	297326	+	2185	-	Protein NRT1/ PTR FAMILY 7.3	-
Niben101Scf03600g01010	2608.22	2550.35	2487.53	239.997	260.166	237.385	2548.7	245.849	3.37375	0	0	augustus_masked-Niben101Scf03600-processed-gene-1.9	Niben101Scf03600	144551	145438	-	666	-	Calcium-binding EF-hand family protein	-
novel.2514	321.435	236.642	260.979	23.9997	25.933	29.243	273.019	26.3919	3.37252	1.35e-55	1.64e-54	-	Niben101Scf04551	123695	131615	+	3503	-	-	-
Niben101Scf02405g03003	475.265	445.168	524.309	51.3096	46.8466	41.2843	481.581	46.4802	3.37162	1.07e-99	2.12e-98	maker-Niben101Scf02405-snap-gene-3.2	Niben101Scf02405	349255	350057	-	587	-	Proteinase inhibitor I-B	-
Niben101Scf04403g02004	358.171	365.507	346.796	38.0684	31.7888	33.5435	356.824	34.4669	3.3713	1.23e-78	1.98e-77	maker-Niben101Scf04403-snap-gene-2.3	Niben101Scf04403	213963	216753	-	2686	-	Disease resistance protein	NB-ARC
Niben101Scf34602g00003	1617.51	1574.49	1579.98	168.825	143.05	149.656	1590.66	153.843	3.36954	0	0	maker-Niben101Scf34602-augustus-gene-0.2	Niben101Scf34602	3956	6282	+	1328	-	jasmonate-zim-domain protein 1	Zim
Niben101Scf04563g02002	388.018	424.081	412.629	46.3442	32.6253	39.5641	408.243	39.5112	3.36835	8.63e-87	1.5e-85	maker-Niben101Scf04563-augustus-gene-2.1	Niben101Scf04563	210619	215589	-	1462	-	MYB-like transcription factor family protein [Medicago truncatula]	Myb_DNA-binding
Niben101Scf06423g02009	226.153	200.326	223.36	18.2066	19.2406	25.8027	216.613	21.0833	3.36368	9.47e-48	1.01e-46	maker-Niben101Scf06423-snap-gene-2.8	Niben101Scf06423	209621	226006	-	1914	-	Cellulose synthase-like protein E6	-
Niben101Scf02482g00002	280.108	360.821	327.987	23.1721	47.6832	23.2224	322.972	31.3592	3.36294	1.68e-56	2.08e-55	augustus_masked-Niben101Scf02482-processed-gene-0.1	Niben101Scf02482	8571	9812	-	1242	-	CBL-interacting protein kinase 26	Pkinase
Niben101Scf05118g11012	7297.73	7077	7144	666.198	725.286	702.693	7172.91	698.059	3.36134	0	0	maker-Niben101Scf05118-augustus-gene-11.11	Niben101Scf05118	1201161	1204680	+	3070	-	PLAC8 family protein	-
Niben101Scf10015g02003	290.44	298.731	231.589	26.4824	26.7695	26.6628	273.587	26.6382	3.36066	3.35e-57	4.16e-56	augustus_masked-Niben101Scf10015-processed-gene-2.2	Niben101Scf10015	247161	248264	+	474	-	Zinc finger protein 1	-
Niben101Scf00077g03005	2391.25	2543.32	2462.84	253.238	252.637	215.022	2465.8	240.299	3.35804	0	0	maker-Niben101Scf00077-snap-gene-3.4	Niben101Scf00077	281543	290278	-	1654	-	Cytochrome P450 superfamily protein	p450
Niben101Scf00953g03009	284.7	296.388	324.46	27.31	33.4619	27.5229	301.849	29.4316	3.35788	1.4e-65	1.93e-64	augustus_masked-Niben101Scf00953-processed-gene-3.8	Niben101Scf00953	317231	317635	+	405	-	Cysteine-rich venom protein	SCP
Niben101Scf02398g01001	747.337	741.556	722.982	62.0681	83.6547	70.5273	737.292	72.0834	3.35484	1.01e-151	2.92e-150	maker-Niben101Scf02398-augustus-gene-1.0	Niben101Scf02398	128806	131528	+	1255	-	Poly [ADP-ribose] polymerase 14	-
Niben101Scf02349g03008	106.762	119.493	109.329	10.7585	11.7117	10.3211	111.861	10.9304	3.3547	3.6e-26	2.49e-25	snap_masked-Niben101Scf02349-processed-gene-3.7	Niben101Scf02349	190235	196338	+	192	-	Anionic peroxidase	-
Niben101Scf09808g00013	2371.73	2522.23	2442.86	250.755	232.56	236.525	2445.61	239.947	3.34907	0	0	maker-Niben101Scf09808-snap-gene-0.12	Niben101Scf09808	81976	86425	-	3029	-	Beta-amylase	-
Niben101Scf01888g03016	409.83	399.48	423.209	36.4133	45.1735	39.5641	410.84	40.3836	3.34689	4.5e-89	8.03e-88	maker-Niben101Scf01888-snap-gene-3.15	Niben101Scf01888	358181	364538	-	510	-	Receptor-like protein kinase 2	Pkinase
Niben101Scf10053g00011	5100.49	5290.47	5020.91	489.097	516.15	510.893	5137.29	505.38	3.34575	0	0	augustus_masked-Niben101Scf10053-processed-gene-0.10	Niben101Scf10053	108096	114162	+	2085	-	Peroxisomal adenine nucleotide carrier 1	Mito_carr
Niben101Scf05029g02016	683.05	570.518	727.685	66.206	74.4527	54.1856	660.417	64.9481	3.3446	1.67e-118	3.89e-117	augustus_masked-Niben101Scf05029-processed-gene-2.15	Niben101Scf05029	307747	308199	+	453	-	Calcium-binding EF-hand family protein	efhand
Niben101Scf00113g04027	198.601	187.439	159.879	12.4136	27.6061	13.7614	181.973	17.927	3.34276	1.27e-36	1.12e-35	maker-Niben101Scf00113-snap-gene-4.26	Niben101Scf00113	409874	430708	-	2372	-	Endo-1,4-beta-xylanase C	-
Niben101Scf00442g05006	408.682	350.277	366.781	30.6203	42.6639	37.8439	375.247	37.0427	3.34162	3.53e-78	5.63e-77	maker-Niben101Scf00442-snap-gene-5.5	Niben101Scf00442	515207	518092	-	1086	-	Purine permease 3	-
Niben101Scf05166g02006	203.193	195.64	171.635	17.3791	19.2406	19.7821	190.156	18.8006	3.33932	2.61e-42	2.56e-41	maker-Niben101Scf05166-snap-gene-2.5	Niben101Scf05166	278842	283749	-	2294	-	WRKY transcription factor 6	WRKY
Niben101Scf02930g00009	2561.15	2685.07	2661.52	275.582	235.906	270.068	2635.91	260.519	3.3389	0	0	maker-Niben101Scf02930-snap-gene-0.8	Niben101Scf02930	23569	28613	-	2139	-	Pectinesterase/pectinesterase inhibitor U1	-
Niben101Scf09325g05001	3846.89	3632.81	3576.12	383.167	362.225	350.056	3685.27	365.149	3.33481	0	0	augustus_masked-Niben101Scf09325-processed-gene-5.0	Niben101Scf09325	534327	534662	+	336	-	WRKY transcription factor 1	WRKY
Niben101Scf04490g00001	267.48	255.386	283.315	23.9997	29.2791	26.6628	268.727	26.6472	3.33443	3.69e-59	4.72e-58	snap_masked-Niben101Scf04490-processed-gene-0.0	Niben101Scf04490	2769	4250	+	1482	-	Heat shock 70 kDa protein 1-like	HSP70
Niben101Scf11743g00002	128.574	160.495	158.703	13.2412	25.933	5.16054	149.257	14.7782	3.33433	2.26e-09	8.11e-09	maker-Niben101Scf11743-snap-gene-0.1	Niben101Scf11743	77989	81772	-	948	-	Cytokinin riboside 5'-monophosphate phosphoribohydrolase LOG	-
Niben101Scf27139g00010	200.897	146.437	221.009	21.5169	14.2213	20.6422	189.448	18.7935	3.33393	1.2e-37	1.08e-36	snap_masked-Niben101Scf27139-processed-gene-0.9	Niben101Scf27139	41567	46705	+	1471	-	Cysteine-rich repeat secretory protein 3	-
Niben101Scf02763g03011	3054.78	2897.11	2860.19	290.479	281.916	305.332	2937.36	292.576	3.32811	0	0	maker-Niben101Scf02763-snap-gene-3.10	Niben101Scf02763	354286	357329	-	1890	-	Protein kinase superfamily protein	Pkinase_Tyr
Niben101Scf02658g04010	513.148	597.463	578.386	67.0335	48.5197	52.4655	562.999	56.0062	3.32803	7.7e-111	1.69e-109	augustus_masked-Niben101Scf02658-processed-gene-4.9	Niben101Scf02658	479147	479470	+	324	-	SAUR-like auxin-responsive protein family	Auxin_inducible
novel.2217	1415.46	1455	1427.16	155.584	139.703	132.454	1432.54	142.58	3.32774	2.75e-285	1.58e-283	-	Niben101Scf03788	64436	75523	+	10806	-	PF08284:Retroviral aspartyl protease|PF00385:Chromo (CHRromatin Organisation MOdifier) domain	Chromo
Niben101Scf05417g01007	1395.95	1329.65	1382.48	131.584	143.05	135.034	1369.36	136.556	3.326	3.87e-276	2.12e-274	maker-Niben101Scf05417-augustus-gene-1.6	Niben101Scf05417	95657	98013	+	478	-	Glutathione peroxidase 1	GSHPx
novel.4516	266.332	230.785	262.155	21.5169	25.0964	29.243	253.09	25.2855	3.3254	1.01e-54	1.22e-53	-	Niben101Scf30818	71821	73203	+	1286	-	-	-
Niben101Scf03791g02001	707.157	743.899	690.066	78.6196	49.3563	86.009	713.708	71.3283	3.32417	1.64e-128	4.06e-127	maker-Niben101Scf03791-augustus-gene-2.0	Niben101Scf03791	238878	240077	-	893	-	Unknown protein	-
Niben101Scf06739g05004	4723.95	4828.9	4751.7	481.648	469.303	477.35	4768.18	476.1	3.32407	0	0	maker-Niben101Scf06739-snap-gene-5.3	Niben101Scf06739	511668	515082	-	1883	-	Protein kinase superfamily protein	Pkinase_Tyr
Niben101Scf08544g01022	122.834	128.864	126.963	7.44817	16.7309	13.7614	126.22	12.6468	3.32137	4.32e-28	3.11e-27	maker-Niben101Scf08544-augustus-gene-1.21	Niben101Scf08544	257860	262289	-	1444	-	BTB/POZ and TAZ domain-containing protein 2	zf-TAZ
novel.3714	366.206	441.654	385.591	40.5512	40.1543	38.704	397.817	39.8031	3.32066	1.56e-82	2.61e-81	-	Niben101Scf09665	94990	99467	+	1210	-	-	-
novel.2600	6045.28	6364.73	6383.4	622.336	614.862	645.067	6264.47	627.422	3.31986	0	0	-	Niben101Scf04787	376247	379096	+	2536	-	-	-
Niben101Scf01825g04002	1447.61	1437.42	1436.56	128.274	143.886	161.697	1440.53	144.619	3.31773	1.03e-279	5.72e-278	maker-Niben101Scf01825-augustus-gene-4.1	Niben101Scf01825	538528	543364	-	2945	-	Tetratricopeptide repeat protein 1	-
Niben101Scf04727g00002	103.318	97.2341	101.1	12.4136	10.0386	7.74081	100.551	10.0643	3.31758	2.1e-23	1.33e-22	maker-Niben101Scf04727-snap-gene-0.1	Niben101Scf04727	37842	39604	-	480	-	Nudix hydrolase 2	NUDIX
novel.1684	1484.34	1403.45	1424.8	127.446	144.723	160.837	1437.53	144.335	3.31757	6.85e-274	3.73e-272	-	Niben101Scf02568	371991	437299	-	1225	-	-	-
novel.2598	344.395	346.763	332.689	25.6548	31.7888	45.5847	341.282	34.3428	3.3168	6.98e-70	1.02e-68	-	Niben101Scf04785	207293	211005	+	2093	-	-	-
Niben101Scf04053g02006	5512.61	5517.74	5419.43	551.992	536.227	565.939	5483.26	551.386	3.31412	0	0	augustus_masked-Niben101Scf04053-processed-gene-2.5	Niben101Scf04053	215369	215908	-	540	-	Cysteine-rich venom protein	SCP
novel.4412	625.651	673.61	681.837	80.2747	66.9238	51.6054	660.366	66.268	3.31409	1.26e-127	3.09e-126	-	Niben101Scf22720	399	1993	-	1492	-	PF13976:GAG-pre-integrase domain|PF00665:Integrase core domain	rve
Niben101Scf08564g00001	1789.7	1923.6	2012.59	217.652	171.492	189.22	1908.63	192.788	3.30679	0	0	maker-Niben101Scf08564-augustus-gene-0.0	Niben101Scf08564	64716	78342	+	3486	-	Receptor like protein kinase S.2	Pkinase
Niben101Scf00245g00006	1006.78	1032.09	1023.93	95.1711	106.241	108.371	1020.93	103.261	3.30622	2.86e-210	1.18e-208	maker-Niben101Scf00245-snap-gene-0.5	Niben101Scf00245	78457	82676	-	3772	-	Receptor-like protein kinase 2	Pkinase
Niben101Scf02358g03018	399.498	337.391	366.781	42.2063	35.135	34.4036	367.89	37.2483	3.30305	9.94e-77	1.56e-75	maker-Niben101Scf02358-snap-gene-3.17	Niben101Scf02358	438294	448639	+	1514	-	Ammonium transporter 3 member 1	Ammonium_transp
Niben101Scf01326g11003	903.462	979.37	913.426	92.6884	85.3278	105.791	932.086	94.6024	3.30159	4.82e-185	1.71e-183	augustus_masked-Niben101Scf01326-processed-gene-11.2	Niben101Scf01326	1181332	1182609	+	1278	-	ATP-dependent zinc metalloprotease FtsH	AAA
Niben101Scf05799g01007	396.054	372.535	380.888	43.0339	46.0101	27.5229	383.159	38.8556	3.2988	2.92e-78	4.66e-77	maker-Niben101Scf05799-snap-gene-1.6	Niben101Scf05799	168507	170360	-	693	-	BnaCnng41920D [Brassica napus]	-
Niben101Scf05713g03006	606.135	627.921	645.394	57.1027	57.7217	76.548	626.483	63.7908	3.29796	7.38e-127	1.81e-125	maker-Niben101Scf05713-augustus-gene-3.5	Niben101Scf05713	386128	387331	-	884	-	basic helix-loop-helix (bHLH) DNA-binding superfamily protein	HLH
Niben101Scf01942g08004	244.52	247.185	260.979	20.6894	28.4426	27.5229	250.895	25.5516	3.29695	9.4e-55	1.13e-53	maker-Niben101Scf01942-augustus-gene-8.3	Niben101Scf01942	866553	869049	-	2149	-	Ethylene-responsive transcription factor 1	AP2
Niben101Scf00611g11029	8299.91	8786.21	8572.34	817.644	869.172	930.617	8552.82	872.478	3.29374	0	0	maker-Niben101Scf00611-snap-gene-11.28	Niben101Scf00611	1203742	1207589	-	2369	-	calmodulin-binding family protein	-
Niben101Scf06872g02002	142.35	153.466	149.299	9.9309	25.0964	10.3211	148.371	15.1161	3.29336	5.07e-30	3.84e-29	snap_masked-Niben101Scf06872-processed-gene-2.1	Niben101Scf06872	260151	262045	-	1442	-	Transcription factor EB	HLH
Niben101Scf00573g01003	9786.55	9593.37	9914.85	985.641	959.519	1047.59	9764.93	997.583	3.29146	0	0	maker-Niben101Scf00573-snap-gene-1.2	Niben101Scf00573	136224	140664	+	2276	-	asparagine synthetase 3	-
Niben101Scf02840g00004	730.117	870.421	798.219	72.8266	91.1836	81.7085	799.586	81.9062	3.28739	6.18e-150	1.77e-148	augustus_masked-Niben101Scf02840-processed-gene-0.3	Niben101Scf02840	38606	40394	+	1433	-	NAC domain-containing protein 18	NAM
Niben101Scf18771g00009	103.318	119.493	122.26	10.7585	11.7117	12.9013	115.024	11.7905	3.28717	2.79e-26	1.93e-25	maker-Niben101Scf18771-snap-gene-0.8	Niben101Scf18771	24976	29426	-	2899	-	O-fucosyltransferase family protein	-
Niben101Scf01789g04010	390.314	365.507	358.552	52.1372	25.933	36.1238	371.458	38.0646	3.2851	6.64e-71	9.8e-70	maker-Niben101Scf01789-snap-gene-4.9	Niben101Scf01789	380504	402141	+	1832	-	Chitinase-3-like protein 2	-
Niben101Scf08167g00006	546.44	617.378	621.882	57.9302	61.0679	64.5067	595.233	61.1683	3.28308	4.96e-121	1.18e-119	augustus_masked-Niben101Scf08167-processed-gene-0.5	Niben101Scf08167	74157	74564	+	408	-	Unknown protein	-
Niben101Scf00370g04030	2289.08	2422.65	2288.86	231.721	235.906	253.726	2333.53	240.451	3.27926	0	0	maker-Niben101Scf00370-snap-gene-4.29	Niben101Scf00370	534965	539113	-	1422	-	Peroxisomal adenine nucleotide carrier 1	Mito_carr
Niben101Scf03747g00005	4288.86	3862.42	3851.2	360.823	422.456	454.127	4000.83	412.469	3.27896	0	0	augustus_masked-Niben101Scf03747-processed-gene-0.4	Niben101Scf03747	7278	7553	-	276	-	transmembrane protein, putative [Medicago truncatula]	-
novel.4137	367.354	393.622	380.888	52.1372	31.7888	33.5435	380.622	39.1565	3.27852	5.83e-76	9.1e-75	-	Niben101Scf14427	43657	49199	+	4013	-	PF07727:Reverse transcriptase (RNA-dependent DNA polymerase)|PF14223:gag-polypeptide of LTR copia-type|PF13961:Domain of unknown function (DUF4219)	RVT_2
Niben101Scf33454g00015	1642.76	1678.75	1641.11	174.618	161.454	176.318	1654.21	170.797	3.27599	0	0	maker-Niben101Scf33454-augustus-gene-0.14	Niben101Scf33454	168149	172544	+	2074	-	Protein of unknown function (DUF506)	-
Niben101Scf02026g02001	3252.23	3180.61	3345.7	337.65	331.273	345.756	3259.52	338.226	3.26878	0	0	maker-Niben101Scf02026-snap-gene-2.0	Niben101Scf02026	191477	202530	+	1558	-	Caffeic acid 3-O-methyltransferase 1	-
Niben101Scf00525g04009	12439.5	12347.6	12129.6	1335.71	1230.56	1266.05	12305.6	1277.44	3.26784	0	0	maker-Niben101Scf00525-snap-gene-4.8	Niben101Scf00525	563555	568169	-	1899	-	FAD/NAD(P)-binding oxidoreductase family protein	Pyr_redox_2
Niben101Scf07086g00016	156.126	159.323	185.742	21.5169	15.0578	15.4816	167.064	17.3521	3.26513	2.87e-36	2.5e-35	maker-Niben101Scf07086-snap-gene-0.15	Niben101Scf07086	149572	151848	+	1147	-	Rubber elongation factor protein	-
novel.906	102.17	111.292	134.016	9.9309	15.0578	11.1812	115.826	12.0566	3.26368	1.52e-25	1.03e-24	-	Niben101Scf01202	145525	152664	+	1117	-	-	-
novel.3165	244.52	207.355	217.482	23.1721	23.4233	23.2224	223.119	23.2726	3.26135	2.01e-48	2.18e-47	-	Niben101Scf06778	43619	49435	-	3900	-	-	-
Niben101Scf00833g04004	1080.25	1068.4	1069.78	105.102	102.895	130.734	1072.81	112.91	3.2498	1.25e-208	5.06e-207	augustus_masked-Niben101Scf00833-processed-gene-4.3	Niben101Scf00833	404344	404586	-	243	-	Unknown protein	-
novel.2726	367.354	328.019	349.148	43.0339	33.4619	33.5435	348.174	36.6798	3.24547	6.29e-73	9.52e-72	-	Niben101Scf05163	87540	91027	+	1533	-	-	-
Niben101Scf00700g00005	12203.1	12799.8	12845.6	1265.36	1294.97	1432.05	12616.1	1330.8	3.24535	0	0	maker-Niben101Scf00700-snap-gene-0.4	Niben101Scf00700	86157	88962	-	2031	-	Terpenoid synthase 18	-
Niben101Scf00742g01037	351.283	384.25	356.201	44.689	36.8081	33.5435	363.911	38.3469	3.24458	2.65e-76	4.14e-75	maker-Niben101Scf00742-augustus-gene-1.36	Niben101Scf00742	183269	191385	+	2859	-	Receptor-like protein kinase 5	Pkinase_Tyr
Niben101Scf01453g06003	2776.97	2941.62	2973.04	331.03	306.176	281.249	2897.21	306.152	3.24137	0	0	maker-Niben101Scf01453-snap-gene-6.2	Niben101Scf01453	667332	671269	-	2356	-	Peroxidase 12	-
novel.4368	369.65	390.108	422.034	46.3442	44.337	34.4036	393.931	41.6949	3.23784	9.3e-81	1.52e-79	-	Niben101Scf20481	1	591	-	507	-	-	-
Niben101Scf01976g00014	1254.74	1237.1	1184.99	121.653	133.848	135.034	1225.61	130.178	3.23557	3.92e-242	1.86e-240	maker-Niben101Scf01976-snap-gene-0.13	Niben101Scf01976	3826	8084	-	1132	-	Transmembrane protein 184C	-
Niben101Scf01580g05004	2103.1	2078.23	2227.73	181.239	237.579	262.327	2136.35	227.049	3.23473	5.52e-105	1.15e-103	augustus_masked-Niben101Scf01580-processed-gene-5.3	Niben101Scf01580	507176	509698	+	2523	-	Ornithine decarboxylase	-
novel.2832	113.65	106.606	95.2221	10.7585	12.5482	10.3211	105.159	11.2093	3.22947	6.41e-24	4.15e-23	-	Niben101Scf05444	261229	263003	+	899	-	-	-
Niben101Scf10688g01013	27173.9	28119.4	27893	2756.65	3058.42	3086	27728.8	2967.02	3.22449	0	0	augustus_masked-Niben101Scf10688-processed-gene-1.12	Niben101Scf10688	133609	138778	-	1696	-	Early nodulin-like protein 1	Cu_bind_like
Niben101Scf00595g08047	210.081	214.384	208.078	28.9651	20.0771	18.922	210.847	22.6547	3.21578	4.19e-45	4.31e-44	maker-Niben101Scf00595-snap-gene-8.46	Niben101Scf00595	970258	973910	-	555	-	Tubulin beta-5 chain	Tubulin
Niben101Scf05177g03021	1290.33	1262.87	1346.04	147.308	130.501	141.915	1299.75	139.908	3.21559	1.84e-252	9.15e-251	augustus_masked-Niben101Scf05177-processed-gene-3.20	Niben101Scf05177	366952	369543	+	2592	-	Disease resistance protein	NB-ARC
Niben101Scf11860g00013	2316.63	2258.64	2218.32	244.135	253.474	233.944	2264.53	243.851	3.21484	0	0	maker-Niben101Scf11860-snap-gene-0.12	Niben101Scf11860	47815	52585	-	2584	-	asparagine synthetase 3	-
Niben101Scf03449g01008	452.305	493.199	530.187	54.6199	56.0487	48.165	491.897	52.9445	3.21466	7.53e-99	1.48e-97	augustus_masked-Niben101Scf03449-processed-gene-1.7	Niben101Scf03449	157259	158020	-	651	-	BnaCnng37810D [Brassica napus]	-
Niben101Scf01888g03009	448.861	411.195	418.507	46.3442	47.6832	43.8646	426.188	45.964	3.2126	1.27e-89	2.29e-88	augustus_masked-Niben101Scf01888-processed-gene-3.8	Niben101Scf01888	364793	365554	-	762	-	Cysteine-rich receptor-like protein kinase 3	-
Niben101Scf09225g04002	4912.22	4847.65	5002.1	528.82	519.496	547.877	4920.65	532.064	3.20942	0	0	maker-Niben101Scf09225-snap-gene-4.1	Niben101Scf09225	588469	589839	+	1341	-	UDP-Glycosyltransferase superfamily protein	UDPGT
Niben101Scf03169g04009	406.386	395.965	382.064	31.4478	48.5197	49.0251	394.805	42.9976	3.20108	7.56e-79	1.22e-77	maker-Niben101Scf03169-snap-gene-4.8	Niben101Scf03169	407905	411429	+	1662	-	NAC domain containing protein 73	NAM
Niben101Scf00180g00006	5795.02	5606.78	5452.34	608.267	606.497	621.845	5618.05	612.203	3.19818	0	0	maker-Niben101Scf00180-snap-gene-0.5	Niben101Scf00180	16963	23295	+	2442	-	External alternative NAD(P)H-ubiquinone oxidoreductase B1, mitochondrial	Pyr_redox_2
Niben101Scf06996g00005	1358.06	1383.54	1510.62	137.377	177.348	149.656	1417.41	154.794	3.19482	5.73e-242	2.71e-240	maker-Niben101Scf06996-snap-gene-0.4	Niben101Scf06996	14831	22007	-	3355	-	kinesin 4	Kinesin
Niben101Scf10152g01008	379.982	360.821	290.368	40.5512	33.4619	38.704	343.724	37.5724	3.19378	3.34e-66	4.65e-65	maker-Niben101Scf10152-augustus-gene-1.7	Niben101Scf10152	88597	90558	+	1353	-	arogenate dehydrogenase	-
Niben101Scf00222g01002	648.61	762.643	781.761	83.585	67.7603	88.5892	731.005	79.9782	3.19271	2.46e-130	6.15e-129	snap_masked-Niben101Scf00222-processed-gene-1.1	Niben101Scf00222	186053	186992	-	666	-	Cytochrome P450 superfamily protein	p450
Niben101Scf05438g05008	280.108	386.593	290.368	35.5857	32.6253	36.9839	319.023	35.065	3.18576	6.21e-59	7.91e-58	augustus_masked-Niben101Scf05438-processed-gene-5.7	Niben101Scf05438	525772	527082	-	1311	-	F-box plant-like protein, putative [Medicago truncatula]	-
Niben101Scf03766g07024	896.574	939.539	879.334	101.792	107.915	88.5892	905.149	99.4318	3.18531	1.6e-177	5.45e-176	maker-Niben101Scf03766-augustus-gene-7.23	Niben101Scf03766	715670	718401	-	1882	-	TPX2 (targeting protein for Xklp2) protein family	-
Niben101Scf00851g02011	780.628	883.307	859.35	88.5505	90.3471	98.9103	841.095	92.6026	3.18372	3.2e-162	9.97e-161	maker-Niben101Scf00851-snap-gene-2.10	Niben101Scf00851	228161	232739	+	1304	-	U-box domain-containing protein 25	U-box
Niben101Scf04011g05006	2712.68	2972.08	2997.73	303.72	347.167	304.472	2894.17	318.453	3.1837	0	0	maker-Niben101Scf04011-augustus-gene-5.5	Niben101Scf04011	561491	570550	+	2081	-	WRKY transcription factor 6	WRKY
Niben101Scf06162g01006	1961.9	1886.11	1796.29	195.308	214.993	212.442	1881.43	207.581	3.18058	0	0	maker-Niben101Scf06162-augustus-gene-1.5	Niben101Scf06162	138192	142191	-	2543	-	O-fucosyltransferase family protein	-
Niben101Scf07442g00008	25314.2	25563.2	25825.2	2816.24	2720.45	2932.05	25567.5	2822.91	3.17921	0	0	maker-Niben101Scf07442-snap-gene-0.7	Niben101Scf07442	49807	56974	+	4645	-	Lipid A export ATP-binding/permease protein MsbA	ABC_membrane
Niben101Scf01249g06013	20581	21676.2	21551.9	2387.55	2376.63	2290.42	21269.7	2351.53	3.17696	0	0	maker-Niben101Scf01249-augustus-gene-6.12	Niben101Scf01249	731244	734746	+	1543	-	Mitochondrial phosphate carrier protein [Medicago truncatula]	Mito_carr
Niben101Scf03164g03009	2225.94	2366.42	2273.57	239.169	279.407	240.825	2288.64	253.134	3.17625	0	0	augustus_masked-Niben101Scf03164-processed-gene-3.8	Niben101Scf03164	365548	373084	+	4666	-	F-box/WD repeat-containing protein 10	U-box
Niben101Scf09512g03008	2891.77	3006.06	3136.45	322.754	337.128	339.735	3011.42	333.206	3.17613	0	0	maker-Niben101Scf09512-snap-gene-3.7	Niben101Scf09512	369624	372337	+	1774	-	1-aminocyclopropane-1-carboxylate synthase-like protein 1	Aminotran_1_2
Niben101Scf13703g00003	5643.48	5513.06	5339.49	620.681	582.237	622.705	5498.68	608.541	3.17582	0	0	maker-Niben101Scf13703-snap-gene-0.2	Niben101Scf13703	51548	54122	-	1428	-	Rubber elongation factor protein	-
novel.1861	213.525	179.239	176.337	12.4136	22.5868	28.383	189.7	21.1278	3.17116	4.83e-37	4.28e-36	-	Niben101Scf02918	163467	165978	-	2512	-	-	-
novel.524	2163.95	2133.29	2290.03	235.031	257.656	239.105	2195.76	243.931	3.17008	0	0	-	Niben101Scf00571	370998	373301	+	1790	-	PF00240:Ubiquitin family	ubiquitin
Niben101Scf02790g00006	3497.9	3700.75	3542.03	402.201	393.177	399.942	3580.23	398.44	3.16758	0	0	maker-Niben101Scf02790-snap-gene-0.5	Niben101Scf02790	74836	77820	+	1690	-	calmodulin-binding family protein	-
Niben101Scf01445g02008	1855.14	2013.8	1927.95	206.066	233.397	206.422	1932.3	215.295	3.16565	0	0	snap_masked-Niben101Scf01445-processed-gene-2.7	Niben101Scf01445	216945	220314	+	1898	-	Protein kinase superfamily protein	Pkinase_Tyr
Niben101Scf01005g00020	291.588	287.016	303.3	35.5857	37.6446	24.9426	293.968	32.7243	3.16472	1.01e-60	1.32e-59	augustus_masked-Niben101Scf01005-processed-gene-0.19	Niben101Scf01005	84480	85283	+	804	-	leguminosin group485 secreted peptide [Medicago truncatula]	-
Niben101Scf00654g02012	475.265	515.458	524.309	61.2405	51.8659	55.9058	505.011	56.3374	3.16361	1.41e-102	2.87e-101	maker-Niben101Scf00654-snap-gene-2.11	Niben101Scf00654	245991	252787	-	879	-	Chaperone protein DnaJ	DnaJ
Niben101Scf02891g04007	2787.3	2680.38	2613.32	317.789	273.551	311.352	2693.67	300.897	3.1624	0	0	maker-Niben101Scf02891-augustus-gene-4.6	Niben101Scf02891	525255	533165	-	2352	-	conserved hypothetical protein [Ricinus communis] gb|EEF36058.1| conserved hypothetical protein [Ricinus communis]	-
Niben101Scf04422g14001	345.543	359.649	409.102	50.4821	26.7695	47.3049	371.431	41.5188	3.16154	7.96e-67	1.12e-65	augustus_masked-Niben101Scf04422-processed-gene-14.0	Niben101Scf04422	1446900	1447205	+	306	-	BnaC09g39690D [Brassica napus]	-
Niben101Scf08604g00012	206.637	215.555	171.635	22.3445	19.2406	24.9426	197.942	22.1759	3.15928	4.1e-41	3.93e-40	augustus_masked-Niben101Scf08604-processed-gene-0.11	Niben101Scf08604	106659	116981	+	2562	-	Haloacid dehalogenase-like hydrolase (HAD) superfamily protein	-
novel.2443	1740.34	1832.22	1872.7	217.652	208.3	183.199	1815.09	203.05	3.15899	0	0	-	Niben101Scf04383	111197	114001	+	2364	-	-	-
Niben101Scf07743g00005	562.511	670.095	624.233	68.6887	60.2314	79.1282	618.947	69.3494	3.1589	3.18e-115	7.24e-114	augustus_masked-Niben101Scf07743-processed-gene-0.4	Niben101Scf07743	605	1684	-	1080	-	Serine/threonine-protein kinase 3	Pkinase
Niben101Scf07042g01006	6709.96	7018.43	6995.88	773.782	751.219	799.023	6908.09	774.675	3.1568	0	0	augustus_masked-Niben101Scf07042-processed-gene-1.5	Niben101Scf07042	97127	99989	-	1502	-	calmodulin-binding family protein	-
Niben101Scf02479g03009	15457.6	14791.3	14875.8	1762.73	1637.96	1670.29	15041.6	1690.33	3.15346	0	0	augustus_masked-Niben101Scf02479-processed-gene-3.8	Niben101Scf02479	351043	353319	+	938	-	PAR1 protein	-
Niben101Scf01376g04031	260.592	267.101	288.017	27.31	30.1157	34.4036	271.903	30.6097	3.15243	3.26e-57	4.04e-56	maker-Niben101Scf01376-snap-gene-4.30	Niben101Scf01376	425118	428067	-	1253	-	Pirin-like protein	-
Niben101Scf00390g03001	1376.43	1423.37	1434.21	145.653	148.905	183.199	1411.34	159.253	3.14916	1.3e-253	6.52e-252	maker-Niben101Scf00390-snap-gene-3.0	Niben101Scf00390	329567	333054	-	2049	-	Proline dehydrogenase 2, mitochondrial	-
Niben101Scf02749g02014	132.018	106.606	89.3441	9.9309	16.7309	10.3211	109.323	12.3276	3.1484	1.34e-22	8.29e-22	maker-Niben101Scf02749-snap-gene-2.13	Niben101Scf02749	167392	168133	-	464	-	Unknown protein	-
Niben101Scf03250g01004	315.695	346.763	291.544	39.7236	34.2984	33.5435	318.001	35.8552	3.14783	8.2e-65	1.12e-63	maker-Niben101Scf03250-snap-gene-1.3	Niben101Scf03250	127168	137129	+	1350	-	Uncharacterised conserved protein UCP015417, vWA	-
Niben101Scf01911g05005	317.991	340.905	367.957	37.2409	49.3563	29.243	342.284	38.6134	3.14586	7.37e-66	1.02e-64	maker-Niben101Scf01911-snap-gene-5.4	Niben101Scf01911	501416	503213	-	867	-	Carbonic anhydrase	-
Niben101Scf00442g05003	157.274	155.809	141.07	14.8963	15.0578	21.5022	151.384	17.1521	3.14469	1.36e-32	1.1e-31	maker-Niben101Scf00442-snap-gene-5.2	Niben101Scf00442	501464	504931	-	1537	-	Purine permease 1	-
Niben101Scf01802g00002	145.794	125.35	138.719	6.6206	18.404	21.5022	136.621	15.509	3.14434	1.02e-26	7.08e-26	maker-Niben101Scf01802-snap-gene-0.1	Niben101Scf01802	64466	66823	-	1351	-	product [Oryza sativa Japonica Group]	-
Niben101Scf01518g01001	174.493	162.838	152.826	23.1721	10.8751	21.5022	163.386	18.5165	3.14214	2.51e-33	2.07e-32	augustus_masked-Niben101Scf01518-processed-gene-1.0	Niben101Scf01518	138374	139153	+	780	-	BnaA02g13840D [Brassica napus]	-
Niben101Scf02680g01006	686.494	636.122	651.272	82.7575	56.0487	85.1489	657.962	74.6517	3.14068	4.85e-120	1.14e-118	maker-Niben101Scf02680-augustus-gene-1.5	Niben101Scf02680	105521	111257	-	627	-	MLO-like protein 6	-
Niben101Scf11552g02001	104.466	107.778	114.031	12.4136	10.8751	13.7614	108.758	12.3501	3.13946	2.22e-24	1.46e-23	snap_masked-Niben101Scf11552-processed-gene-2.0	Niben101Scf11552	188172	194431	-	1685	-	NAC domain containing protein 73	NAM
Niben101Scf05551g00008	650.906	623.235	576.035	75.3093	75.2892	60.2063	616.725	70.2683	3.13234	5.61e-119	1.31e-117	maker-Niben101Scf05551-snap-gene-0.7	Niben101Scf05551	6923	9375	-	1699	-	BnaC09g05870D [Brassica napus]	-
Niben101Scf06625g02005	482.153	476.799	491.393	52.1372	56.0487	58.4861	483.448	55.5573	3.122	6.88e-100	1.37e-98	augustus_masked-Niben101Scf06625-processed-gene-2.4	Niben101Scf06625	233940	235370	-	1431	-	ATP-dependent zinc metalloprotease FtsH	AAA
Niben101Scf00474g13005	407.534	356.135	370.308	43.0339	49.3563	37.8439	377.992	43.4114	3.12129	1.06e-75	1.65e-74	augustus_masked-Niben101Scf00474-processed-gene-13.4	Niben101Scf00474	1415588	1416073	+	486	-	BnaA05g18280D [Brassica napus]	-
novel.2296	92.9866	120.664	92.8709	12.4136	10.8751	12.0413	102.174	11.7767	3.11685	3.35e-22	2.06e-21	-	Niben101Scf03987	249634	252259	+	2626	-	-	-
Niben101Scf06081g00007	188.269	169.867	195.146	28.1375	23.4233	12.0413	184.427	21.2007	3.11607	4.26e-36	3.7e-35	augustus_masked-Niben101Scf06081-processed-gene-0.6	Niben101Scf06081	47910	48290	-	381	-	Elongation factor 2	-
Niben101Scf01249g01002	438.529	405.337	416.156	47.9993	55.2121	42.1444	420.007	48.4519	3.11476	7.25e-85	1.24e-83	maker-Niben101Scf01249-snap-gene-1.1	Niben101Scf01249	131355	137926	-	2221	-	alpha/beta-Hydrolases superfamily protein	-
Niben101Scf09057g01009	138.906	132.379	143.421	19.8618	12.5482	15.4816	138.235	15.9639	3.11309	8.53e-30	6.43e-29	maker-Niben101Scf09057-snap-gene-1.8	Niben101Scf09057	113699	117190	-	1437	-	WRKY transcription factor 22	WRKY
Niben101Scf02085g26009	7254.1	7297.24	7060.54	762.196	875.865	862.67	7203.96	833.577	3.11183	0	0	snap_masked-Niben101Scf02085-processed-gene-26.8	Niben101Scf02085	2614372	2624087	+	1193	-	Protein LURP-one-related 15	-
Niben101Scf07423g00005	410.978	488.514	399.697	45.5166	52.7025	52.4655	433.063	50.2282	3.10862	2.11e-82	3.52e-81	maker-Niben101Scf07423-augustus-gene-0.4	Niben101Scf07423	54941	61720	+	2590	-	2-phosphoglycerate kinase	-
Niben101Scf00332g12011	4326.75	4332.19	4274.41	493.234	469.303	538.416	4311.12	500.318	3.10776	0	0	maker-Niben101Scf00332-snap-gene-12.10	Niben101Scf00332	1380903	1386222	+	2333	-	alkaline/neutral invertase	-
Niben101Scf11389g01018	2585.26	2605.41	2689.73	306.203	295.301	313.933	2626.8	305.145	3.10592	0	0	maker-Niben101Scf11389-snap-gene-1.17	Niben101Scf11389	247729	261913	+	2401	-	S-adenosyl-L-methionine-dependent methyltransferases superfamily protein	-
Niben101Scf12210g08011	1839.07	1756.07	1684.61	188.687	216.666	208.142	1759.92	204.498	3.10585	5.72e-308	3.57e-306	maker-Niben101Scf12210-augustus-gene-8.10	Niben101Scf12210	834354	837188	+	1985	-	Ethylene-responsive transcription factor 9	AP2
Niben101Scf03302g02007	606.135	604.492	663.028	67.8611	82.8182	67.087	624.551	72.5888	3.10447	1.21e-120	2.87e-119	maker-Niben101Scf03302-snap-gene-2.6	Niben101Scf03302	254064	257364	+	1476	-	Carbonic anhydrase	-
Niben101Scf03170g04002	3024.93	3204.04	3349.23	363.305	389.831	360.378	3192.73	371.171	3.10438	0	0	maker-Niben101Scf03170-snap-gene-4.1	Niben101Scf03170	384487	389117	+	1742	-	Cytochrome P450 superfamily protein	p450
Niben101Scf00712g02011	30355	30771.7	31109.4	3521.33	3562.85	3642.48	30745.3	3575.55	3.10422	0	0	maker-Niben101Scf00712-snap-gene-2.10	Niben101Scf00712	191555	194116	-	1830	-	Terpenoid synthase 19	-
Niben101Scf05301g04006	2340.74	2339.48	2391.13	259.031	282.753	282.969	2357.11	274.918	3.10036	0	0	snap_masked-Niben101Scf05301-processed-gene-4.5	Niben101Scf05301	442772	446043	-	1560	-	Receptor-like protein kinase 2	Pkinase_Tyr
novel.2952	723.229	811.846	854.647	82.7575	90.3471	105.791	796.574	92.9652	3.10033	7.43e-141	2.01e-139	-	Niben101Scf05929	878011	883688	+	895	-	-	-
Niben101Scf05123g02015	146.942	130.036	139.894	21.5169	17.5675	9.46099	138.957	16.1818	3.09753	1.7e-28	1.24e-27	augustus_masked-Niben101Scf05123-processed-gene-2.14	Niben101Scf05123	192632	193567	+	936	-	RING zinc finger protein, putative [Medicago truncatula]	IBR
Niben101Scf12589g00008	257.148	251.871	304.475	24.8272	40.1543	30.1031	271.165	31.6949	3.09698	4.04e-52	4.66e-51	maker-Niben101Scf12589-snap-gene-0.7	Niben101Scf12589	86381	91421	-	2665	-	BnaA10g24400D [Brassica napus]	-
Niben101Scf06280g01007	588.915	528.344	465.53	82.7575	51.0294	51.6054	527.596	61.7974	3.09183	1.19e-82	1.99e-81	maker-Niben101Scf06280-snap-gene-1.6	Niben101Scf06280	160313	165848	+	946	-	B12D protein	-
Niben101Scf00837g06004	336.359	317.475	377.361	55.4475	35.135	30.1031	343.732	40.2285	3.09168	9.24e-61	1.21e-59	maker-Niben101Scf00837-augustus-gene-6.3	Niben101Scf00837	658746	665707	-	3999	-	alkaline/neutral invertase	-
Niben101Scf34895g00004	142.35	111.292	97.5732	15.7239	10.0386	15.4816	117.072	13.748	3.09126	7.23e-24	4.66e-23	maker-Niben101Scf34895-snap-gene-0.3	Niben101Scf34895	34055	35259	-	708	-	Cyclin-D-binding Myb-like transcription factor 1	Myb_DNA-binding
Niben101Scf08526g02006	575.139	589.262	539.592	76.1369	61.0679	62.7865	567.998	66.6638	3.08996	5.14e-111	1.13e-109	maker-Niben101Scf08526-snap-gene-2.5	Niben101Scf08526	191803	195602	-	1136	-	WRKY transcription factor 1	WRKY
Niben101Scf04030g01005	249.112	222.584	264.506	27.31	34.2984	24.9426	245.401	28.8503	3.08746	1.22e-49	1.35e-48	augustus_masked-Niben101Scf04030-processed-gene-1.4	Niben101Scf04030	136002	137975	+	1974	-	Transmembrane 9 superfamily member 11	-
Niben101Scf04963g05001	1730.01	1820.5	1785.71	198.618	223.358	206.422	1778.74	209.466	3.08606	0	0	maker-Niben101Scf04963-snap-gene-5.0	Niben101Scf04963	508963	516772	+	1321	-	Golgi apparatus membrane protein TVP38	-
Niben101Scf05565g00001	1492.38	1455	1484.76	192.825	162.29	166.857	1477.38	173.991	3.08527	3.05e-270	1.64e-268	maker-Niben101Scf05565-snap-gene-0.0	Niben101Scf05565	7661	14268	+	2148	-	alpha/beta-Hydrolases superfamily protein	-
Niben101Scf04406g07003	596.951	520.144	500.797	64.5508	67.7603	58.4861	539.297	63.5991	3.08353	1.35e-101	2.73e-100	maker-Niben101Scf04406-snap-gene-7.2	Niben101Scf04406	777318	778511	+	527	-	Somatic embryogenesis receptor kinase 2	LRRNT_2
Niben101Scf02994g04023	517.74	470.941	537.24	59.5854	51.8659	68.8072	508.641	60.0862	3.08285	1.78e-97	3.45e-96	maker-Niben101Scf02994-snap-gene-4.22	Niben101Scf02994	534330	537924	-	1241	-	plastid movement impaired 2	-
Niben101Scf00109g07005	2098.51	2289.1	2210.09	276.41	260.166	245.986	2199.24	260.854	3.07496	0	0	augustus_masked-Niben101Scf00109-processed-gene-7.4	Niben101Scf00109	722051	722476	+	426	-	Calcium-binding EF-hand family protein	-
Niben101Scf03706g00007	2250.05	2104.01	1917.37	231.721	258.493	256.307	2090.47	248.84	3.0711	0	0	maker-Niben101Scf03706-snap-gene-0.6	Niben101Scf03706	47037	48909	+	779	-	Late embryogenesis abundant protein Lea5	-
Niben101Scf00298g01006	11937.9	11719.6	11491.3	1383.7	1369.43	1437.21	11716.3	1396.78	3.06855	0	0	maker-Niben101Scf00298-snap-gene-1.5	Niben101Scf00298	89180	91464	-	1350	-	jasmonate-zim-domain protein 1	Zim
Niben101Scf01517g06010	720.933	726.327	766.479	100.137	84.4913	79.1282	737.913	87.9187	3.0678	9.66e-141	2.61e-139	maker-Niben101Scf01517-snap-gene-6.9	Niben101Scf01517	629599	631228	-	525	-	Glutathione S-transferase 3	-
Niben101Scf01991g03010	3562.19	3601.18	3604.33	436.959	420.783	426.604	3589.23	428.116	3.06749	0	0	maker-Niben101Scf01991-snap-gene-3.9	Niben101Scf01991	322062	327711	-	1482	-	alpha/beta-Hydrolases superfamily protein	-
novel.1961	678.458	617.378	640.692	76.9644	65.2507	89.4493	645.509	77.2215	3.06485	1.03e-120	2.44e-119	-	Niben101Scf03147	743266	744705	+	1289	-	-	-
Niben101Scf00442g10002	199.749	268.272	249.223	24.8272	35.9715	24.9426	239.082	28.5805	3.06339	9.21e-45	9.4e-44	augustus_masked-Niben101Scf00442-processed-gene-10.1	Niben101Scf00442	1114412	1114933	+	522	-	Unknown protein	-
Niben101Scf04100g00005	619.911	644.322	547.821	94.3435	61.0679	61.0664	604.018	72.1593	3.06331	7.12e-98	1.39e-96	maker-Niben101Scf04100-snap-gene-0.4	Niben101Scf04100	37716	41036	+	1438	-	Aquaporin Z	-
Niben101Scf02110g00011	1617.51	1568.63	1599.97	207.721	172.329	192.66	1595.37	190.903	3.06279	6.31e-286	3.63e-284	augustus_masked-Niben101Scf02110-processed-gene-0.10	Niben101Scf02110	12404	13843	+	1440	-	N-acetylglucosaminyl-phosphatidylinositol biosynthetic protein	Glycos_transf_1
Niben101Scf15437g02006	2634.62	2738.96	2756.74	314.478	312.869	347.476	2710.1	324.941	3.06069	0	0	augustus_masked-Niben101Scf15437-processed-gene-2.5	Niben101Scf15437	188767	190518	-	1752	-	GRAS family transcription factor	GRAS
novel.3677	169.901	176.896	150.474	23.1721	15.0578	21.5022	165.757	19.9107	3.0577	3.19e-34	2.67e-33	-	Niben101Scf09505	262040	268263	+	1294	-	PF14227:gag-polypeptide of LTR copia-type	-
Niben101Scf05043g01012	445.417	440.482	486.69	58.7578	51.0294	55.0457	457.53	54.9443	3.05751	5.3e-91	9.64e-90	augustus_masked-Niben101Scf05043-processed-gene-1.11	Niben101Scf05043	130037	130777	+	741	-	BnaC05g07570D [Brassica napus]	-
Niben101Scf01093g05001	91.8386	111.292	118.734	9.10332	10.8751	18.922	107.288	12.9668	3.05323	6.7e-22	4.07e-21	maker-Niben101Scf01093-snap-gene-5.0	Niben101Scf01093	498406	500113	-	889	-	DOG1, partial [Arabidopsis thaliana]	-
Niben101Scf15476g00004	1920.57	2065.35	2086.66	237.514	239.252	255.447	2024.19	244.071	3.05232	0	0	maker-Niben101Scf15476-augustus-gene-0.3	Niben101Scf15476	24512	27590	+	2113	-	Pectinesterase/pectinesterase inhibitor U1	-
Niben101Scf00578g00012	1798.89	1917.74	1868	206.066	225.031	242.545	1861.54	224.548	3.05225	0	0	maker-Niben101Scf00578-augustus-gene-0.11	Niben101Scf00578	41962	52905	+	2713	-	Formin-like protein 5	FH2
Niben101Scf02349g03001	3890.51	4328.67	4034.59	536.268	521.169	421.444	4084.59	492.96	3.04962	0	0	maker-Niben101Scf02349-snap-gene-3.0	Niben101Scf02349	186899	190153	+	1222	-	Peroxidase 4	-
novel.4149	247.964	228.442	171.635	16.5515	33.4619	28.383	216.014	26.1321	3.04938	2.55e-37	2.27e-36	-	Niben101Scf14708	62482	66250	-	749	-	-	-
Niben101Scf03188g07004	198.601	179.239	199.849	18.2066	22.5868	29.243	192.563	23.3455	3.04719	3.25e-39	3e-38	snap_masked-Niben101Scf03188-processed-gene-7.3	Niben101Scf03188	694772	699952	+	2920	-	LSG [Saccharum hybrid cultivar]	-
Niben101Ctg11882g00001	877.059	817.704	898.144	108.412	89.5105	116.112	864.302	104.678	3.04639	8.65e-157	2.59e-155	snap_masked-Niben101Ctg11882-processed-gene-0.0	Niben101Ctg11882	134	1072	-	939	-	Cytochrome P450 superfamily protein	p450
Niben101Scf11110g00023	1894.17	1829.88	1645.81	225.1	199.935	226.204	1789.95	217.08	3.04396	5.54e-280	3.09e-278	maker-Niben101Scf11110-snap-gene-0.22	Niben101Scf11110	103552	105229	+	1100	-	Pathogen-related protein	-
Niben101Scf15327g00001	874.763	790.759	926.358	109.24	94.5298	110.952	863.96	104.907	3.04219	7.05e-153	2.06e-151	augustus_masked-Niben101Scf15327-processed-gene-0.0	Niben101Scf15327	116952	117269	+	318	-	Calcium-binding protein CML39	efhand
Niben101Ctg14014g00001	192.861	194.468	188.093	14.0688	30.1157	25.8027	191.807	23.3291	3.04173	2.02e-37	1.8e-36	maker-Niben101Ctg14014-snap-gene-0.0	Niben101Ctg14014	2	2328	-	400	-	Formin-like protein 3	FH2
Niben101Scf00970g02006	2036.52	2016.14	2133.68	257.376	240.089	256.307	2062.11	251.257	3.03694	0	0	maker-Niben101Scf00970-snap-gene-2.5	Niben101Scf00970	263769	268430	-	1040	-	Chaperone protein DnaJ	DnaJ
Niben101Scf02222g00005	5012.09	5086.63	5320.68	620.681	616.535	648.508	5139.8	628.575	3.03177	0	0	snap_masked-Niben101Scf02222-processed-gene-0.4	Niben101Scf02222	68880	69641	-	726	-	Late embryogenesis abundant (LEA) hydroxyproline-rich glycoprotein family	-
Niben101Scf00046g08005	2550.82	2420.31	2614.49	314.478	331.273	282.109	2528.54	309.287	3.03058	0	0	augustus_masked-Niben101Scf00046-processed-gene-8.4	Niben101Scf00046	841524	842150	+	627	-	BnaC04g32810D [Brassica napus]	-
Niben101Scf18418g02007	10406.5	9699.98	10070	1240.53	1257.33	1198.1	10058.8	1231.99	3.02927	0	0	maker-Niben101Scf18418-snap-gene-2.6	Niben101Scf18418	245994	249331	+	1711	-	cytochrome P450, family 718	p450
Niben101Scf06822g02009	272.072	290.531	232.765	29.7927	35.135	32.6834	265.123	32.537	3.02695	4.48e-52	5.16e-51	maker-Niben101Scf06822-augustus-gene-2.8	Niben101Scf06822	215911	218427	-	1557	-	Predicted AT-hook DNA-binding family protein	-
Niben101Scf01147g04015	9564.99	9296.99	9364.68	1093.23	1133.52	1237.67	9408.88	1154.81	3.0269	0	0	maker-Niben101Scf01147-snap-gene-4.14	Niben101Scf01147	383907	395773	+	315	-	Protein PLANT CADMIUM RESISTANCE 8	-
Niben101Scf05349g01040	179.085	168.695	179.864	17.3791	25.0964	22.3623	175.881	21.6126	3.0257	1.28e-36	1.12e-35	maker-Niben101Scf05349-snap-gene-1.39	Niben101Scf05349	132016	141689	-	3629	-	Protein STRUBBELIG-RECEPTOR FAMILY 5	LRRNT_2
Niben101Scf00428g09008	6983.18	7127.38	7254.51	844.954	890.923	890.193	7121.69	875.356	3.02445	0	0	augustus_masked-Niben101Scf00428-processed-gene-9.7	Niben101Scf00428	936432	941078	+	3020	-	Receptor-like protein kinase	Pkinase
Niben101Scf10389g01005	1203.09	1324.96	1313.12	149.791	147.232	175.458	1280.39	157.494	3.02416	1.78e-220	7.62e-219	maker-Niben101Scf10389-snap-gene-1.4	Niben101Scf10389	75906	89842	-	3533	-	kinesin-like protein 1	Kinesin
Niben101Scf24496g01001	334.063	418.224	386.766	48.8269	56.0487	35.2637	379.684	46.7131	3.02051	4.75e-67	6.69e-66	maker-Niben101Scf24496-snap-gene-1.0	Niben101Scf24496	192836	199898	+	2364	-	WRKY transcription factor 6	WRKY
Niben101Scf00447g00019	120.538	133.55	148.123	16.5515	17.5675	15.4816	134.071	16.5335	3.01864	2.98e-28	2.16e-27	maker-Niben101Scf00447-snap-gene-0.18	Niben101Scf00447	47182	49678	+	1996	-	BAG family molecular chaperone regulator 6	-
Niben101Scf05848g04006	362.762	390.108	343.27	53.7924	35.135	46.4448	365.38	45.1241	3.01704	5.17e-69	7.48e-68	maker-Niben101Scf05848-snap-gene-4.5	Niben101Scf05848	465595	467927	-	1514	-	Holliday junction ATP-dependent DNA helicase RuvB	-
Niben101Scf11512g00011	319.139	283.502	342.094	47.9993	32.6253	36.1238	314.912	38.9161	3.01512	3.11e-59	3.97e-58	maker-Niben101Scf11512-snap-gene-0.10	Niben101Scf11512	793	4331	+	774	-	basic helix-loop-helix (bHLH) DNA-binding family protein	-
Niben101Scf05453g00017	1308.7	1090.66	1067.43	129.929	161.454	137.614	1155.6	142.999	3.01478	2.41e-168	7.78e-167	augustus_masked-Niben101Scf05453-processed-gene-0.16	Niben101Scf05453	85828	86361	+	534	-	BON1-associated-like protein [Medicago truncatula]	C2
novel.3500	97.5785	99.5771	74.0616	7.44817	17.5675	8.6009	90.4057	11.2055	3.01159	4.79e-18	2.54e-17	-	Niben101Scf08272	97975	99212	-	1015	-	-	-
Niben101Scf08020g01008	218.117	246.014	248.048	27.31	34.2984	26.6628	237.393	29.4237	3.01142	8.07e-48	8.65e-47	maker-Niben101Scf08020-augustus-gene-1.7	Niben101Scf08020	96901	100297	+	1035	-	Receptor expression-enhancing protein 4	TB2_DP1_HVA22
Niben101Scf02034g04019	129.722	133.55	108.153	20.6894	10.8751	14.6215	123.809	15.3953	3.00611	4.59e-25	3.07e-24	maker-Niben101Scf02034-snap-gene-4.18	Niben101Scf02034	521717	528261	+	1902	-	1-aminocyclopropane-1-carboxylate oxidase homolog 1	2OG-FeII_Oxy
Niben101Scf01633g00031	7118.64	7373.39	7148.71	892.125	921.875	884.172	7213.58	899.391	3.00358	0	0	maker-Niben101Scf01633-snap-gene-0.30	Niben101Scf01633	48160	55049	-	3300	-	Thioredoxin-2	-
Niben101Scf04220g05016	680.754	651.351	604.249	77.792	78.6354	85.1489	645.451	80.5254	3.00356	1.34e-122	3.21e-121	maker-Niben101Scf04220-snap-gene-5.15	Niben101Scf04220	546457	549180	+	1177	-	Chaperone protein DnaJ	DnaJ
Niben101Scf00369g08005	5917.85	5579.83	5848.51	710.887	734.488	718.175	5782.07	721.183	3.00319	0	0	maker-Niben101Scf00369-snap-gene-8.4	Niben101Scf00369	798072	800505	+	1432	-	Rubber elongation factor protein	-
novel.301	115.946	104.263	103.451	9.9309	15.0578	15.4816	107.887	13.4901	3.00201	5.79e-23	3.64e-22	-	Niben101Scf00238	507727	515960	+	6489	-	-	-
Niben101Scf04959g00011	92.9866	96.0626	74.0616	4.96545	11.7117	16.3417	87.7036	11.0063	3.00039	2.02e-17	1.05e-16	maker-Niben101Scf04959-snap-gene-0.10	Niben101Scf04959	118054	125055	-	1524	-	cell cycle regulated microtubule associated protein [Medicago truncatula]	-
Niben101Scf01241g02004	26360	28004.6	28020	3524.64	3290.14	3485.08	27461.5	3433.29	2.99974	0	0	maker-Niben101Scf01241-snap-gene-2.3	Niben101Scf01241	223930	231030	-	1656	-	Glutamate decarboxylase 4	-
Niben101Scf01326g04007	1451.05	1513.57	1588.21	191.17	175.675	202.981	1517.61	189.942	2.9986	1.34e-261	6.96e-260	maker-Niben101Scf01326-snap-gene-4.6	Niben101Scf01326	394406	399318	+	2917	-	Protein of unknown function (DUF1666)	-
Niben101Scf02215g04006	718.637	768.501	702.997	84.4126	102.895	87.7291	730.045	91.679	2.9932	1.29e-135	3.36e-134	maker-Niben101Scf02215-snap-gene-4.5	Niben101Scf02215	454301	456947	+	1487	-	Calcium uniporter protein 2, mitochondrial	-
Niben101Scf03634g02011	332.915	325.676	324.46	42.2063	41.8274	39.5641	327.684	41.1993	2.99121	9e-67	1.26e-65	augustus_masked-Niben101Scf03634-processed-gene-2.10	Niben101Scf03634	260300	260611	-	312	-	Unknown protein	-
Niben101Ctg15635g00003	330.619	361.992	336.216	48.8269	44.337	36.1238	342.942	43.0959	2.99039	3.4e-67	4.8e-66	augustus_masked-Niben101Ctg15635-processed-gene-0.2	Niben101Ctg15635	607	1041	-	435	-	zinc-finger protein 3	-
Niben101Scf05928g03007	3687.32	3888.19	3704.26	496.545	490.217	434.345	3759.92	473.702	2.9879	0	0	maker-Niben101Scf05928-snap-gene-3.6	Niben101Scf05928	479619	484026	+	3976	-	Receptor-like protein kinase	Pkinase
Niben101Scf03479g05046	1035.48	1071.92	1014.53	142.343	125.482	125.573	1040.64	131.133	2.98772	4.6e-193	1.72e-191	maker-Niben101Scf03479-snap-gene-5.45	Niben101Scf03479	516358	524904	-	2069	-	vacuolar iron transporter-like protein [Medicago truncatula]	-
novel.1393	92.9866	91.3766	68.1837	19.0342	5.01928	7.74081	84.1823	10.5981	2.9854	1.41e-15	6.85e-15	-	Niben101Scf02077	340257	343622	-	3366	-	PF13976:GAG-pre-integrase domain|PF00665:Integrase core domain|PF14223:gag-polypeptide of LTR copia-type|PF07727:Reverse transcriptase (RNA-dependent DNA polymerase)	RVT_2
novel.758	75.7669	76.1472	94.0465	13.2412	8.36547	9.46099	81.9868	10.3559	2.98295	1.4e-17	7.35e-17	-	Niben101Scf00951	5378	8483	+	732	-	-	-
Niben101Scf11953g00003	763.408	775.53	786.464	103.447	100.386	90.3094	775.134	98.0473	2.98197	6.84e-149	1.95e-147	augustus_masked-Niben101Scf11953-processed-gene-0.2	Niben101Scf11953	58198	58494	+	297	-	conserved hypothetical protein [Ricinus communis] gb|EEF40353.1| conserved hypothetical protein [Ricinus communis]	-
Niben101Scf06080g00003	632.538	611.521	531.363	64.5508	70.27	90.3094	591.807	75.0434	2.98157	9.31e-101	1.87e-99	maker-Niben101Scf06080-snap-gene-0.2	Niben101Scf06080	31976	33353	+	1013	-	Glutathione S-transferase U8	GST_N
Niben101Scf06123g05006	409.83	432.282	419.682	48.8269	48.5197	62.7865	420.598	53.3777	2.97991	1.72e-81	2.84e-80	augustus_masked-Niben101Scf06123-processed-gene-5.5	Niben101Scf06123	542251	543049	+	414	-	BnaC03g01110D [Brassica napus]	-
novel.3672	299.623	243.671	269.208	29.7927	40.1543	33.5435	270.834	34.4968	2.97335	7.51e-52	8.62e-51	-	Niben101Scf09448	47663	54131	-	730	-	-	-
Niben101Scf03570g02009	782.924	775.53	804.097	100.137	93.6933	107.511	787.517	100.447	2.97148	2.05e-150	5.88e-149	maker-Niben101Scf03570-snap-gene-2.8	Niben101Scf03570	268008	273448	-	2135	-	Unknown protein	-
Niben101Scf02749g01008	6502.17	6649.41	6806.61	897.918	830.691	818.805	6652.73	849.138	2.96947	0	0	maker-Niben101Scf02749-augustus-gene-1.7	Niben101Scf02749	118974	122228	+	2010	-	Cytochrome P450 superfamily protein	p450
Niben101Scf06654g02004	4841.04	5096	5090.27	649.646	577.217	693.232	5009.1	640.032	2.96876	0	0	snap_masked-Niben101Scf06654-processed-gene-2.3	Niben101Scf06654	271780	290059	-	2081	-	Diacylglycerol kinase 5	-
Niben101Scf01980g04006	210.081	203.84	204.551	22.3445	30.1157	26.6628	206.157	26.3743	2.96723	4.15e-42	4.05e-41	maker-Niben101Scf01980-snap-gene-4.5	Niben101Scf01980	404995	406794	+	1701	-	Unknown protein	-
Niben101Scf02460g01004	3166.14	3212.24	3224.62	402.201	433.331	392.201	3201	409.245	2.96719	0	0	maker-Niben101Scf02460-snap-gene-1.3	Niben101Scf02460	141607	144592	+	1814	-	Protein kinase superfamily protein	Pkinase_Tyr
novel.3456	3003.12	2817.45	2817.87	339.306	372.263	393.921	2879.48	368.497	2.9669	0	0	-	Niben101Scf08127	1108689	1110061	-	1373	-	PF13639:Ring finger domain	-
novel.4352	491.337	483.828	509.027	79.4472	56.8852	53.3256	494.73	63.2193	2.96604	3.36e-89	6e-88	-	Niben101Scf19964	1	1858	+	1774	-	PF13976:GAG-pre-integrase domain|PF00665:Integrase core domain|PF07727:Reverse transcriptase (RNA-dependent DNA polymerase)	rve
Niben101Scf05442g03015	56532.4	61457.8	62003.7	7916.58	7602.54	7534.39	59998	7684.5	2.96483	0	0	maker-Niben101Scf05442-snap-gene-3.14	Niben101Scf05442	365298	372296	-	2642	-	phenylalanine ammonia-lyase 4	-
Niben101Scf03191g05007	4750.35	4746.9	4645.9	594.199	625.737	591.742	4714.38	603.892	2.96462	0	0	maker-Niben101Scf03191-snap-gene-5.6	Niben101Scf03191	602608	604507	+	1663	-	xyloglucan-specific endoglucanase inhibitor protein 2 [Solanum tuberosum]	-
Niben101Scf10885g00020	87.2467	103.092	70.5349	5.79302	22.5868	5.16054	86.9577	11.1801	2.95834	5.69e-06	1.59e-05	maker-Niben101Scf10885-augustus-gene-0.19	Niben101Scf10885	100404	101857	-	399	-	Unknown protein	-
Niben101Scf11535g01030	2943.43	3157.18	3157.61	417.925	353.859	419.724	3086.07	397.169	2.95812	0	0	maker-Niben101Scf11535-snap-gene-1.29	Niben101Scf11535	214140	219939	-	2648	-	TenA family transcriptional regulator [Prochlorococcus sp. W7]	-
Niben101Scf09186g00005	123.982	130.036	124.612	17.3791	20.0771	11.1812	126.21	16.2125	2.95762	5.59e-26	3.84e-25	maker-Niben101Scf09186-snap-gene-0.4	Niben101Scf09186	180298	182008	-	663	-	trypsin proteinase inhibitor precursor [Nicotiana obtusifolia]	-
Niben101Scf03446g08015	1420.05	1418.68	1496.51	194.48	174.838	189.22	1445.08	186.179	2.95633	2.86e-257	1.46e-255	maker-Niben101Scf03446-snap-gene-8.14	Niben101Scf03446	799454	803343	+	1625	-	Histidine decarboxylase	-
Niben101Scf11415g00002	188.269	172.21	193.971	21.5169	28.4426	21.5022	184.817	23.8206	2.95531	2.27e-37	2.03e-36	maker-Niben101Scf11415-snap-gene-0.1	Niben101Scf11415	74065	78897	+	2643	-	Raffinose synthase family protein	-
Niben101Scf01037g10004	404.09	387.765	340.918	56.2751	39.3177	50.7453	377.591	48.7794	2.95251	5.08e-69	7.34e-68	maker-Niben101Scf01037-snap-gene-10.3	Niben101Scf01037	1004944	1005271	-	297	-	Cytochrome b561 and DOMON domain-containing protein	-
Niben101Scf06424g02024	4003.02	4038.14	3831.22	532.13	487.707	516.914	3957.46	512.25	2.94964	0	0	augustus_masked-Niben101Scf06424-processed-gene-2.23	Niben101Scf06424	233255	233872	-	618	-	kunitz trypsin inhibitor 1	-
Niben101Scf03167g01009	306.511	340.905	282.139	49.6545	23.4233	47.3049	309.852	40.1276	2.94957	5.46e-50	6.07e-49	maker-Niben101Scf03167-snap-gene-1.8	Niben101Scf03167	135221	143301	+	1987	-	Trehalose-phosphate phosphatase A	-
Niben101Scf02736g03003	71.1749	111.292	90.5197	9.10332	12.5482	13.7614	90.9956	11.8043	2.94814	2.87e-18	1.53e-17	augustus_masked-Niben101Scf02736-processed-gene-3.2	Niben101Scf02736	341238	342209	+	972	-	Zinc finger protein 1	-
Niben101Scf04950g07020	1214.57	1172.67	1202.62	148.136	160.617	156.536	1196.62	155.096	2.94799	2.17e-221	9.34e-220	augustus_masked-Niben101Scf04950-processed-gene-7.19	Niben101Scf04950	674513	674869	+	357	-	Unknown protein	-
Niben101Scf07188g00015	167.605	169.867	168.108	23.1721	22.5868	19.7821	168.527	21.847	2.94639	5.13e-35	4.36e-34	maker-Niben101Scf07188-snap-gene-0.14	Niben101Scf07188	81163	84679	+	1062	-	methyl esterase 13	-
novel.3979	142.35	152.294	191.62	26.4824	13.3848	23.2224	162.088	21.0299	2.94596	9.88e-30	7.43e-29	-	Niben101Scf11922	19564	20989	+	1352	-	PF05699:hAT family C-terminal dimerisation region	hATC
Niben101Ctg16374g00004	866.727	912.595	858.174	125.791	104.568	111.812	879.165	114.057	2.94585	8.64e-161	2.67e-159	augustus_masked-Niben101Ctg16374-processed-gene-0.3	Niben101Ctg16374	8386	10736	-	1196	-	Formin-like protein 5	FH2
Niben101Scf02854g09007	5424.22	5521.26	5669.83	747.3	691.824	717.315	5538.43	718.813	2.94563	0	0	maker-Niben101Scf02854-augustus-gene-9.6	Niben101Scf02854	898930	905327	+	2677	-	calmodulin-binding heat-shock protein [Medicago truncatula]	Lipase_3
Niben101Scf00773g08003	7267.88	7355.82	7268.62	963.297	980.433	899.654	7297.44	947.795	2.94437	0	0	augustus_masked-Niben101Scf00773-processed-gene-8.2	Niben101Scf00773	842210	842527	+	318	-	Wound-induced protein 1	-
Niben101Scf04894g00006	614.171	687.668	581.913	78.6196	74.4527	92.0296	627.917	81.7006	2.94329	2.63e-110	5.76e-109	augustus_masked-Niben101Scf04894-processed-gene-0.5	Niben101Scf04894	61686	65533	+	1801	-	UDP-glucose 4-epimerase	-
Niben101Scf04011g04001	194.009	203.84	177.513	22.3445	29.2791	23.2224	191.787	24.9487	2.94228	1.69e-38	1.54e-37	maker-Niben101Scf04011-snap-gene-4.0	Niben101Scf04011	434746	437011	-	1757	-	Cytochrome P450 superfamily protein	p450
novel.3545	103.318	106.606	92.8709	14.0688	19.2406	6.02063	100.932	13.11	2.93999	1.41e-19	7.94e-19	-	Niben101Scf08560	108508	113545	+	546	-	-	-
Niben101Scf02756g00004	11035.6	11391.6	11382	1534.32	1444.72	1426.03	11269.7	1468.36	2.9399	0	0	maker-Niben101Scf02756-snap-gene-0.3	Niben101Scf02756	30446	35394	+	2648	-	Peptidyl-prolyl cis-trans isomerase D	FKBP_C
Niben101Scf08538g00008	114.798	155.809	142.245	24.8272	12.5482	16.3417	137.617	17.9057	2.93982	6.81e-26	4.65e-25	maker-Niben101Scf08538-augustus-gene-0.7	Niben101Scf08538	57243	72488	+	3075	-	Oxysterol-binding protein-related protein 1A	-
novel.3650	151.534	139.408	115.207	14.8963	25.0964	12.9013	135.383	17.6314	2.93943	1.1e-25	7.44e-25	-	Niben101Scf09325	411751	415078	+	1391	-	-	-
Niben101Scf07563g02014	6955.63	7093.4	7072.29	950.056	931.077	873.851	7040.44	918.328	2.93816	0	0	maker-Niben101Scf07563-augustus-gene-2.13	Niben101Scf07563	188370	194660	-	2185	-	Calcium-dependent lipid-binding (CaLB domain) family protein	C2
Niben101Scf01453g11005	621.059	586.919	612.478	85.2402	84.4913	67.9471	606.818	79.2262	2.93579	2.62e-113	5.87e-112	maker-Niben101Scf01453-snap-gene-11.4	Niben101Scf01453	1177431	1179657	-	1302	-	Ethylene-responsive transcription factor 1	AP2
Niben101Scf01077g02010	7030.25	7003.2	6900.66	902.056	880.048	957.28	6978.03	913.128	2.93429	0	0	maker-Niben101Scf01077-augustus-gene-2.9	Niben101Scf01077	209882	234005	+	2396	-	C2 domain-containing protein / GRAM domain-containing protein	C2
Niben101Scf11980g00013	228.449	231.956	226.887	33.103	29.2791	27.5229	229.097	29.9683	2.93335	1.81e-46	1.9e-45	maker-Niben101Scf11980-augustus-gene-0.12	Niben101Scf11980	509	5967	+	2503	-	RING/FYVE/PHD zinc finger superfamily protein	-
Niben101Scf01855g00004	84.9507	87.8621	71.7104	6.6206	10.8751	14.6215	81.5078	10.7057	2.93318	6.24e-17	3.19e-16	maker-Niben101Scf01855-snap-gene-0.3	Niben101Scf01855	55690	56951	+	805	-	Fruit-specific protein	-
Niben101Scf00339g00001	962.009	877.45	876.983	110.067	114.607	131.594	905.481	118.756	2.93196	7.84e-160	2.4e-158	augustus_masked-Niben101Scf00339-processed-gene-0.0	Niben101Scf00339	5931	6743	-	813	-	BnaCnng71370D [Brassica napus]	-
Niben101Scf00352g02004	493.633	552.946	550.172	85.2402	63.5776	60.2063	532.25	69.6747	2.93141	5.01e-93	9.31e-92	augustus_masked-Niben101Scf00352-processed-gene-2.3	Niben101Scf00352	268978	269667	-	690	-	RING finger protein 44	-
Niben101Scf00225g07017	278.96	264.758	270.384	38.896	37.6446	30.1031	271.367	35.5479	2.9308	7.58e-54	8.98e-53	augustus_masked-Niben101Scf00225-processed-gene-7.16	Niben101Scf00225	752714	753421	-	708	-	26S protease regulatory subunit 4	AAA
Niben101Scf06301g01003	246.816	287.016	272.735	47.1718	31.7888	26.6628	268.856	35.2078	2.92961	2.55e-48	2.76e-47	maker-Niben101Scf06301-augustus-gene-1.2	Niben101Scf06301	140312	144487	+	2071	-	Aspartic proteinase A1	Asp
Niben101Scf02145g11008	290.44	322.161	335.041	34.7581	41.8274	48.165	315.88	41.5835	2.92698	8.27e-60	1.06e-58	augustus_masked-Niben101Scf02145-processed-gene-11.7	Niben101Scf02145	1138330	1139625	+	1296	-	F-box plant-like protein, putative [Medicago truncatula]	-
novel.4514	6250.77	6971.57	6937.1	852.402	885.067	917.716	6719.81	885.061	2.92476	0	0	-	Niben101Scf30705	1	592	-	592	-	-	-
Niben101Scf00225g07018	374.242	315.132	358.552	40.5512	44.337	53.3256	349.309	46.0712	2.92445	5.96e-65	8.19e-64	augustus_masked-Niben101Scf00225-processed-gene-7.17	Niben101Scf00225	753541	754389	-	849	-	ATP-dependent zinc metalloprotease FtsH 2	-
Niben101Scf21069g00002	4215.39	4331.02	4166.26	520.544	573.871	582.281	4237.56	558.899	2.92305	0	0	snap_masked-Niben101Scf21069-processed-gene-0.1	Niben101Scf21069	126935	132339	+	2814	-	Phospholipid-transporting ATPase 1	-
Niben101Scf00141g01002	84.9507	100.749	106.978	14.0688	15.8944	8.6009	97.5591	12.8547	2.92043	6.38e-20	3.63e-19	augustus_masked-Niben101Scf00141-processed-gene-1.1	Niben101Scf00141	117808	118269	+	462	-	Copper transporter 1	-
Niben101Scf08274g01003	601.543	660.723	581.913	79.4472	82.8182	81.7085	614.726	81.3246	2.91827	9.75e-114	2.19e-112	maker-Niben101Scf08274-augustus-gene-1.2	Niben101Scf08274	203797	209690	+	1876	-	Protein SSH4	-
Niben101Scf10412g02017	3425.58	3724.18	3585.52	454.338	467.63	499.712	3578.43	473.893	2.91712	0	0	maker-Niben101Scf10412-snap-gene-2.16	Niben101Scf10412	320350	327933	-	2880	-	Serine/threonine-protein kinase 4	Pkinase
novel.3981	368.502	330.362	316.231	48.8269	44.337	41.2843	338.365	44.8161	2.91576	1.57e-64	2.15e-63	-	Niben101Scf11922	18208	23018	-	1027	-	PF05699:hAT family C-terminal dimerisation region	hATC
Niben101Scf01274g03003	205.489	219.07	233.941	44.689	21.7502	20.6422	219.5	29.0271	2.91479	2.41e-36	2.1e-35	maker-Niben101Scf01274-snap-gene-3.2	Niben101Scf01274	360395	363341	-	1288	-	strictosidine synthase-like 3	Str_synth
Niben101Scf03374g06002	2545.08	2359.39	2365.27	296.272	317.051	351.777	2423.25	321.7	2.91415	0	0	maker-Niben101Scf03374-snap-gene-6.1	Niben101Scf03374	577438	578548	+	335	-	Non-specific lipid transfer protein-like 1	-
Niben101Scf03191g04002	1540.59	1603.78	1717.52	214.342	220.012	210.722	1620.63	215.025	2.91371	3.98e-269	2.13e-267	augustus_masked-Niben101Scf03191-processed-gene-4.1	Niben101Scf03191	443588	444907	+	1320	-	Eukaryotic aspartyl protease family protein	-
Niben101Scf00892g00002	283.552	265.929	266.857	43.8615	40.1543	24.0825	272.113	36.0327	2.91347	1.23e-49	1.36e-48	augustus_masked-Niben101Scf00892-processed-gene-0.1	Niben101Scf00892	44338	44949	+	612	-	VQ motif protein [Medicago truncatula]	-
Niben101Scf03446g04003	1903.36	2051.29	1923.25	254.065	278.57	247.706	1959.3	260.114	2.91277	0	0	augustus_masked-Niben101Scf03446-processed-gene-4.2	Niben101Scf03446	465496	467836	+	1336	-	GCN5 family acetyltransferase [Burkholderia sp. MP-1]	Acetyltransf_1
Niben101Scf01534g02014	5976.4	4660.21	4717.61	604.129	682.622	752.578	5118.07	679.777	2.91264	5.04e-85	8.62e-84	augustus_masked-Niben101Scf01534-processed-gene-2.13	Niben101Scf01534	275066	275473	+	408	-	Unknown protein	-
Niben101Scf03403g01035	1205.38	1285.13	1268.45	179.584	136.357	184.059	1252.99	166.667	2.91082	2.71e-195	1.03e-193	maker-Niben101Scf03403-augustus-gene-1.34	Niben101Scf03403	112244	118564	-	4046	-	Protein VERNALIZATION INSENSITIVE 3	-
Niben101Scf01037g10003	20297.5	20668.7	20468	2755	2712.92	2702.4	20478.1	2723.44	2.91051	0	0	maker-Niben101Scf01037-snap-gene-10.2	Niben101Scf01037	999714	1003846	-	1886	-	Cytochrome b561 and DOMON domain-containing protein	Cytochrom_B561
Niben101Scf01398g00006	14201.7	14390.6	14491.4	1929.9	1918.2	1887.04	14361.2	1911.71	2.90914	0	0	maker-Niben101Scf01398-snap-gene-0.5	Niben101Scf01398	88882	97092	-	7384	-	arginine methyltransferase 11	NB-ARC
Niben101Scf03565g07023	1787.41	1876.74	1875.05	237.514	263.512	237.385	1846.4	246.137	2.90693	0	0	maker-Niben101Scf03565-augustus-gene-7.22	Niben101Scf03565	875968	888565	+	4086	-	Cysteine proteinases superfamily protein	OTU
Niben101Scf00803g01016	1286.89	1230.07	1228.48	141.515	176.511	182.339	1248.48	166.789	2.90535	1.56e-205	6.25e-204	augustus_masked-Niben101Scf00803-processed-gene-1.15	Niben101Scf00803	107868	108143	-	276	-	transmembrane protein, putative [Medicago truncatula]	-
Niben101Scf04122g06005	5359.93	5663.01	5366.53	716.68	737.835	733.656	5463.16	729.39	2.90503	0	0	maker-Niben101Scf04122-augustus-gene-6.4	Niben101Scf04122	732692	739192	-	2425	-	NAD(P)H dehydrogenase B3	Pyr_redox_2
Niben101Scf00031g01005	10801.4	10864.4	11061	1492.94	1378.63	1498.28	10909	1456.62	2.90491	0	0	augustus_masked-Niben101Scf00031-processed-gene-1.4	Niben101Scf00031	185934	186830	-	897	-	G-type lectin S-receptor-like serine/threonine-protein kinase	B_lectin
Niben101Scf00579g00003	514.296	489.685	477.286	60.4129	57.7217	79.9883	493.756	66.041	2.90452	2.78e-89	4.97e-88	maker-Niben101Scf00579-augustus-gene-0.2	Niben101Scf00579	29556	32539	-	813	-	Aquaporin Z	-
Niben101Ctg15314g00004	1592.25	1652.98	1570.58	218.48	220.012	204.701	1605.27	214.398	2.90401	4.24e-281	2.39e-279	maker-Niben101Ctg15314-snap-gene-0.3	Niben101Ctg15314	24	2502	-	734	-	Glutathione S-transferase 3	GST_N
Niben101Scf03374g05008	3104.14	3085.72	3205.81	408.822	449.226	397.361	3131.89	418.47	2.90351	0	0	maker-Niben101Scf03374-augustus-gene-5.7	Niben101Scf03374	528795	533266	+	2501	-	FK506-binding protein 6	TPR_1
Niben101Scf02232g00001	4981.1	5128.81	5379.46	696.818	685.132	689.792	5163.12	690.581	2.90227	0	0	augustus_masked-Niben101Scf02232-processed-gene-0.0	Niben101Scf02232	17641	19161	-	1521	-	Cytochrome P450 superfamily protein	p450
Niben101Scf00699g00006	2973.27	2925.22	3071.79	392.27	419.11	392.201	2990.1	401.194	2.8977	0	0	maker-Niben101Scf00699-snap-gene-0.5	Niben101Scf00699	4591	19123	-	3700	-	Cytochrome P450 superfamily protein	p450
Niben101Scf13268g00004	898.87	892.679	922.831	111.723	130.501	122.133	904.794	121.452	2.89749	6.92e-166	2.21e-164	augustus_masked-Niben101Scf13268-processed-gene-0.3	Niben101Scf13268	65619	67529	-	1911	-	exocyst subunit exo70 family protein H4	Exo70
Niben101Scf01063g07014	4893.85	4892.16	4970.36	618.198	684.295	678.611	4918.79	660.368	2.89731	0	0	maker-Niben101Scf01063-snap-gene-7.13	Niben101Scf01063	758326	771765	+	1179	-	ADP-ribosylation factor	Arf
Niben101Scf01529g04009	5462.1	5375.99	5608.7	734.059	754.565	719.035	5482.26	735.886	2.89705	0	0	maker-Niben101Scf01529-augustus-gene-4.8	Niben101Scf01529	449993	456650	-	2405	-	NAD(P)H dehydrogenase B3	Pyr_redox_2
Niben101Scf01953g00002	1352.32	1339.02	1492.99	186.204	178.185	198.681	1394.78	187.69	2.89401	4.54e-229	2.03e-227	augustus_masked-Niben101Scf01953-processed-gene-0.1	Niben101Scf01953	4655	5029	-	375	-	SAUR-like auxin-responsive protein family	Auxin_inducible
Niben101Scf03080g02002	211.229	222.584	217.482	24.8272	22.5868	40.4242	217.098	29.2794	2.894	4.14e-40	3.88e-39	augustus_masked-Niben101Scf03080-processed-gene-2.1	Niben101Scf03080	278635	279807	+	1173	-	GDSL esterase/lipase	-
novel.222	576.287	576.376	670.081	97.6538	77.7989	69.6673	607.581	81.7066	2.89267	5.78e-100	1.15e-98	-	Niben101Scf00128	489107	491647	+	2541	-	-	-
Niben101Scf00963g03006	530.368	579.89	526.66	61.2405	78.6354	80.8484	545.639	73.5748	2.89198	7.06e-98	1.38e-96	maker-Niben101Scf00963-augustus-gene-3.5	Niben101Scf00963	361596	365429	-	1645	-	phosphoglycerate mutase [Streptomyces achromogenes]	-
Niben101Scf02459g00022	474.117	414.709	433.789	69.5163	45.1735	63.6466	440.872	59.4455	2.89093	2.67e-76	4.17e-75	maker-Niben101Scf02459-snap-gene-0.21	Niben101Scf02459	120	12630	+	696	-	Reticulon family protein	-
Niben101Scf08523g00030	105.614	87.8621	86.993	15.7239	10.8751	11.1812	93.4898	12.5934	2.89068	2.41e-19	1.34e-18	maker-Niben101Scf08523-snap-gene-0.29	Niben101Scf08523	110770	117188	-	584	-	EG45-like domain containing protein [Medicago truncatula]	-
Niben101Scf00138g03003	249.112	268.272	268.032	37.2409	32.6253	36.1238	261.806	35.33	2.88941	8.99e-52	1.03e-50	augustus_masked-Niben101Scf00138-processed-gene-3.2	Niben101Scf00138	290076	292922	-	2847	-	ATP-dependent RNA helicase, putative	HA2
Niben101Scf02774g01003	81.5068	111.292	99.9244	16.5515	10.8751	12.0413	97.5744	13.156	2.88878	1.18e-19	6.67e-19	maker-Niben101Scf02774-snap-gene-1.2	Niben101Scf02774	143662	145699	-	886	-	16.6 kDa heat shock protein	-
Niben101Scf02621g02022	355.875	411.195	371.484	55.4475	51.0294	47.3049	379.518	51.2606	2.88717	2.65e-71	3.93e-70	maker-Niben101Scf02621-snap-gene-2.21	Niben101Scf02621	188998	194244	-	1771	-	Peptidase M50 family protein	-
Niben101Scf11303g00005	1129.61	1085.98	1126.21	152.274	136.357	163.417	1113.93	150.683	2.88677	1.4e-196	5.37e-195	augustus_masked-Niben101Scf11303-processed-gene-0.4	Niben101Scf11303	1484	8033	-	1159	-	Protein of unknown function (DUF1645)	-
Niben101Scf01212g02011	2144.43	2277.39	2181.88	312.823	267.695	313.073	2201.23	297.864	2.88578	0	0	maker-Niben101Scf01212-snap-gene-2.10	Niben101Scf01212	197390	201382	+	3090	-	Glutamate receptor 2.9	ANF_receptor
Niben101Scf22524g00012	1227.19	1285.13	1204.97	162.205	168.983	172.018	1239.1	167.735	2.88534	7.68e-221	3.29e-219	maker-Niben101Scf22524-augustus-gene-0.11	Niben101Scf22524	68559	72657	-	1466	-	3-deoxy-manno-octulosonate cytidylyltransferase	CTP_transf_3
Niben101Scf05382g03007	576.287	626.75	590.142	86.8953	79.472	76.548	597.726	80.9718	2.8832	2.23e-111	4.93e-110	maker-Niben101Scf05382-snap-gene-3.6	Niben101Scf05382	293051	294436	-	1302	-	conserved hypothetical protein [Ricinus communis] gb|EEF34954.1| conserved hypothetical protein [Ricinus communis]	-
Niben101Scf08167g01005	2833.22	2956.85	3042.4	380.684	403.216	416.283	2944.16	400.061	2.87992	0	0	augustus_masked-Niben101Scf08167-processed-gene-1.4	Niben101Scf08167	117759	118094	-	336	-	Unknown protein	-
novel.581	615.319	650.18	590.142	90.2056	84.4913	77.4081	618.547	84.035	2.87891	8.98e-114	2.02e-112	-	Niben101Scf00662	326826	329154	+	1807	-	-	-
Niben101Scf00168g10016	2630.03	2683.9	2660.34	368.271	359.715	356.077	2658.09	361.354	2.8787	0	0	maker-Niben101Scf00168-augustus-gene-10.15	Niben101Scf00168	1076827	1090502	+	3704	-	Receptor-like protein kinase HSL1	-
Niben101Scf00063g08002	331.767	277.644	299.773	43.8615	37.6446	42.1444	303.061	41.2168	2.87852	3.16e-57	3.93e-56	maker-Niben101Scf00063-snap-gene-8.1	Niben101Scf00063	874499	876297	+	1310	-	Thioredoxin	-
novel.4504	386.87	514.286	565.454	59.5854	72.7796	67.087	488.87	66.484	2.87832	7.69e-71	1.13e-69	-	Niben101Scf29765	1	663	-	663	-	PF00665:Integrase core domain	rve
Niben101Scf08869g00002	18903.8	19585.1	19651	2610.17	2572.38	2738.53	19380	2640.36	2.87591	0	0	maker-Niben101Scf08869-augustus-gene-0.1	Niben101Scf08869	12916	19356	+	3457	-	Linoleate 9S-lipoxygenase 6	Lipoxygenase
Niben101Scf07491g00003	29303.4	30013.7	30406.4	3819.26	4144.25	4276.37	29907.8	4079.96	2.87406	0	0	maker-Niben101Scf07491-snap-gene-0.2	Niben101Scf07491	46614	48657	+	1541	-	Chitinase 9	-
Niben101Scf06583g03008	38770.8	40081.5	40108.5	5277.44	5302.04	5666.27	39653.6	5415.25	2.87248	0	0	maker-Niben101Scf06583-snap-gene-3.7	Niben101Scf06583	323885	331316	+	4460	-	ABC transporter ATP-binding protein YtrE	ABC2_membrane
Niben101Scf07440g00009	1709.35	1706.87	1728.1	250.755	239.252	213.302	1714.77	234.437	2.8698	4.95e-288	2.85e-286	maker-Niben101Scf07440-snap-gene-0.8	Niben101Scf07440	9871	13724	-	2511	-	GRAM domain-containing protein / ABA-responsive protein-related	GRAM
Niben101Scf08937g00004	1285.74	1321.45	1336.64	175.446	180.694	184.059	1314.61	180.066	2.86824	1.57e-235	7.21e-234	snap_masked-Niben101Scf08937-processed-gene-0.3	Niben101Scf08937	25785	32456	+	2744	-	ADP,ATP carrier protein 1	-
Niben101Scf08806g02004	2620.84	2873.68	2760.26	370.753	374.773	385.32	2751.6	376.949	2.86795	0	0	maker-Niben101Scf08806-snap-gene-2.3	Niben101Scf08806	205192	207079	-	1002	-	Acetyl esterase	Abhydrolase_3
Niben101Scf04939g01006	966.601	980.541	949.869	123.309	133.848	140.195	965.671	132.45	2.86681	1.56e-175	5.26e-174	augustus_masked-Niben101Scf04939-processed-gene-1.5	Niben101Scf04939	185812	186345	-	534	-	BON1-associated-like protein [Medicago truncatula]	C2
Niben101Ctg15916g00003	293.884	248.357	236.292	38.896	37.6446	30.1031	259.511	35.5479	2.86672	7.78e-48	8.34e-47	maker-Niben101Ctg15916-snap-gene-0.2	Niben101Ctg15916	1813	4278	-	1287	-	Short-chain dehydrogenase reductase 2a	-
Niben101Scf03046g01004	405.238	411.195	422.034	53.7924	64.4141	51.6054	412.822	56.604	2.86589	3.45e-78	5.5e-77	maker-Niben101Scf03046-augustus-gene-1.3	Niben101Scf03046	141846	145842	+	1539	-	1-aminocyclopropane-1-carboxylate oxidase homolog 11	2OG-FeII_Oxy
Niben101Scf07589g01006	68.879	78.4902	97.5732	10.7585	15.0578	7.74081	81.6474	11.1857	2.86482	2.58e-16	1.29e-15	augustus_masked-Niben101Scf07589-processed-gene-1.5	Niben101Scf07589	162569	163697	-	1035	-	conserved hypothetical protein [Ricinus communis] gb|EEF44100.1| conserved hypothetical protein [Ricinus communis]	-
Niben101Scf04862g00009	357.023	335.048	324.46	46.3442	50.1928	43.0045	338.844	46.5138	2.8644	4.73e-65	6.5e-64	maker-Niben101Scf04862-snap-gene-0.8	Niben101Scf04862	54089	57255	+	1164	-	Cysteine desulfuration protein SufE	-
Niben101Scf01521g08012	143.498	92.5481	81.1151	15.7239	18.404	9.46099	105.72	14.5296	2.86106	2.55e-18	1.37e-17	augustus_masked-Niben101Scf01521-processed-gene-8.11	Niben101Scf01521	775135	775650	+	516	-	BnaC05g19630D [Brassica napus]	-
Niben101Scf06218g01003	5009.8	4674.27	4695.27	659.577	639.122	682.051	4793.11	660.25	2.86017	0	0	maker-Niben101Scf06218-augustus-gene-1.2	Niben101Scf06218	156119	162166	+	2038	-	Protein of unknown function (DUF668)	-
Niben101Scf09928g01001	7553.73	7347.62	7381.47	1017.92	1053.21	1000.28	7427.61	1023.8	2.85885	0	0	maker-Niben101Scf09928-snap-gene-1.0	Niben101Scf09928	98862	106346	+	1868	-	hydroxycinnamoyl-CoA shikimate/quinate hydroxycinnamoyl transferase	-
Niben101Scf08001g02006	1083.7	1064.89	1063.9	148.963	150.578	143.635	1070.83	147.726	2.8575	1.03e-195	3.94e-194	augustus_masked-Niben101Scf08001-processed-gene-2.5	Niben101Scf08001	287556	287888	+	333	-	BnaC01g33240D [Brassica napus]	-
Niben101Scf00638g01013	339.803	349.106	298.598	30.6203	61.9045	43.8646	329.169	45.4631	2.85684	6.17e-52	7.1e-51	snap_masked-Niben101Scf00638-processed-gene-1.12	Niben101Scf00638	266817	272070	+	2498	-	product [Oryza sativa Japonica Group]	-
Niben101Scf05118g11009	81.5068	80.8332	81.1151	4.96545	21.7502	6.88072	81.1517	11.1988	2.85603	5.74e-14	2.61e-13	maker-Niben101Scf05118-snap-gene-11.8	Niben101Scf05118	1207532	1208413	+	432	-	PLAC8 family protein	-
Niben101Scf08584g00013	423.606	554.117	519.607	64.5508	76.1258	66.2269	499.11	68.9678	2.85493	8.7e-81	1.43e-79	maker-Niben101Scf08584-snap-gene-0.12	Niben101Scf08584	129375	162567	+	1401	-	Chalcone-flavanone isomerase family protein	-
Niben101Scf02658g01008	4927.14	4803.13	4728.19	664.542	647.487	689.792	4819.49	667.274	2.85282	0	0	augustus_masked-Niben101Scf02658-processed-gene-1.7	Niben101Scf02658	141594	142178	+	585	-	Dirigent protein 21	-
Niben101Scf01986g00021	247.964	270.615	296.246	28.1375	35.135	49.8852	271.609	37.7192	2.8513	6.24e-47	6.59e-46	maker-Niben101Scf01986-snap-gene-0.20	Niben101Scf01986	55734	64188	+	2119	-	ADP-L-glycero-D-manno-heptose-6-epimerase	Epimerase
Niben101Scf03205g01005	129.722	113.635	137.543	14.0688	25.933	12.9013	126.967	17.6344	2.84645	1.16e-23	7.46e-23	maker-Niben101Scf03205-snap-gene-1.4	Niben101Scf03205	89932	92888	+	2308	-	calmodulin-binding family protein	-
Niben101Scf00825g04011	127.426	123.007	111.68	13.2412	28.4426	8.6009	120.704	16.7616	2.84532	2.08e-20	1.2e-19	maker-Niben101Scf00825-augustus-gene-4.10	Niben101Scf00825	504866	507739	-	2048	-	1-aminocyclopropane-1-carboxylate oxidase 1	2OG-FeII_Oxy
Niben101Scf05230g01007	7083.05	7347.62	7501.38	960.814	1054.89	1038.13	7310.68	1017.94	2.84455	0	0	maker-Niben101Scf05230-snap-gene-1.6	Niben101Scf05230	142670	151913	-	2230	-	E3 ubiquitin-protein ligase RGLG2	-
Niben101Scf01897g03007	409.83	400.651	371.484	57.1027	56.8852	50.7453	393.988	54.911	2.84232	2.53e-74	3.88e-73	maker-Niben101Scf01897-snap-gene-3.6	Niben101Scf01897	344098	348450	-	1087	-	Short-chain dehydrogenase reductase 2a	-
Niben101Scf02364g04007	184.825	186.268	208.078	28.9651	23.4233	28.383	193.057	26.9238	2.84214	9e-38	8.09e-37	maker-Niben101Scf02364-snap-gene-4.6	Niben101Scf02364	420021	421649	+	744	-	F-box protein	-
Niben101Scf14069g00002	17957.9	15090	14246.9	2013.49	2144.07	2443.51	15764.9	2200.36	2.84098	2.01e-103	4.12e-102	maker-Niben101Scf14069-snap-gene-0.1	Niben101Scf14069	28571	31082	-	929	-	Unknown protein	-
Niben101Scf00970g02011	863.283	818.875	846.418	116.688	114.607	122.133	842.859	117.809	2.83924	4.53e-154	1.34e-152	maker-Niben101Scf00970-augustus-gene-2.10	Niben101Scf00970	252826	264519	+	2435	-	Receptor-like protein kinase	Pkinase_Tyr
Niben101Scf10559g01042	1097.47	1074.26	1135.61	165.515	148.069	148.796	1102.45	154.126	2.83798	9.26e-194	3.47e-192	maker-Niben101Scf10559-snap-gene-1.41	Niben101Scf10559	239229	247951	-	2090	-	product [Oryza sativa Japonica Group]	-
Niben101Scf05146g03009	141.202	192.125	184.566	17.3791	20.0771	35.2637	172.631	24.24	2.83617	7.7e-29	5.65e-28	maker-Niben101Scf05146-snap-gene-3.8	Niben101Scf05146	354216	355877	-	1029	-	CASP-like protein 4D1	-
Niben101Scf05056g00004	88.3947	98.4056	83.4662	11.586	13.3848	12.9013	90.0888	12.624	2.83563	8.73e-19	4.77e-18	maker-Niben101Scf05056-snap-gene-0.3	Niben101Scf05056	85597	87324	+	1627	-	heat shock transcription factor B4	HSF_DNA-bind
Niben101Scf03147g10015	8016.36	7844.33	7684.77	1077.5	1099.22	1122.42	7848.49	1099.71	2.8355	0	0	snap_masked-Niben101Scf03147-processed-gene-10.14	Niben101Scf03147	1150689	1152477	+	1712	-	Glutathione S-transferase U7	GST_N
Niben101Scf04124g05022	413.274	431.11	429.087	50.4821	61.0679	67.087	424.49	59.5457	2.83517	1.81e-78	2.89e-77	maker-Niben101Scf04124-snap-gene-5.21	Niben101Scf04124	618374	621236	+	858	-	SPX domain-containing protein 3	SPX
Niben101Scf12045g06025	1187.01	1253.5	1135.61	163.032	165.636	172.878	1192.04	167.182	2.83431	9.04e-204	3.59e-202	maker-Niben101Scf12045-snap-gene-6.24	Niben101Scf12045	745209	746816	-	1324	-	Wound-induced protein	-
Niben101Scf05487g01007	158.422	162.838	164.581	15.7239	29.2791	23.2224	161.947	22.7418	2.83324	8.59e-31	6.64e-30	maker-Niben101Scf05487-snap-gene-1.6	Niben101Scf05487	148457	150121	-	864	-	Unknown protein	-
novel.1683	129.722	119.493	109.329	25.6548	15.0578	9.46099	119.515	16.7245	2.83225	1.43e-21	8.59e-21	-	Niben101Scf02568	358158	359449	-	1204	-	PF07727:Reverse transcriptase (RNA-dependent DNA polymerase)	RVT_2
Niben101Scf14697g01004	5534.42	5654.81	5729.78	784.541	775.479	816.225	5639.67	792.082	2.83209	0	0	augustus_masked-Niben101Scf14697-processed-gene-1.3	Niben101Scf14697	131957	132613	+	657	-	VQ motif-containing protein	-
Niben101Scf01982g03006	772.592	851.677	768.83	131.584	112.934	91.1695	797.7	111.896	2.83172	3.74e-125	9.07e-124	maker-Niben101Scf01982-snap-gene-3.5	Niben101Scf01982	347110	351017	-	2138	-	Homocysteine S-methyltransferase 1	-
Niben101Scf02803g00009	446.565	427.596	473.759	52.1372	68.5969	68.8072	449.307	63.1804	2.83142	1.45e-80	2.37e-79	maker-Niben101Scf02803-snap-gene-0.8	Niben101Scf02803	516	26389	+	3494	-	Kinesin-like protein 5	Kinesin
Niben101Scf14233g00008	158.422	213.212	165.757	30.6203	20.0771	24.9426	179.13	25.2133	2.82775	3.85e-32	3.07e-31	snap_masked-Niben101Scf14233-processed-gene-0.7	Niben101Scf14233	44638	46587	-	582	-	Ethylene-responsive transcription factor 5	AP2
Niben101Scf05483g04002	1341.99	1266.39	1183.81	157.239	200.771	177.178	1264.06	178.396	2.82534	3.57e-190	1.29e-188	augustus_masked-Niben101Scf05483-processed-gene-4.1	Niben101Scf05483	458254	458508	+	255	-	-	-
novel.697	246.816	257.729	299.773	43.0339	32.6253	37.8439	268.106	37.8344	2.82435	5.52e-49	6.04e-48	-	Niben101Scf00820	497349	502642	+	1878	-	-	-
Niben101Scf01026g02001	84.9507	111.292	106.978	14.8963	13.3848	14.6215	101.074	14.3009	2.82085	2.67e-20	1.54e-19	maker-Niben101Scf01026-snap-gene-2.0	Niben101Scf01026	244478	249953	-	3210	-	RNA-binding E3 ubiquitin-protein ligase MEX3C	-
Niben101Scf14273g00023	1449.9	1507.71	1326.06	215.997	198.262	191.8	1427.89	202.02	2.82079	1.63e-222	7.06e-221	snap_masked-Niben101Scf14273-processed-gene-0.22	Niben101Scf14273	32559	56548	-	381	-	Peptide methionine sulfoxide reductase MsrB	-
Niben101Scf05146g04021	918.386	858.706	835.838	116.688	119.626	134.174	870.977	123.496	2.81919	4.48e-151	1.29e-149	maker-Niben101Scf05146-snap-gene-4.20	Niben101Scf05146	456531	458179	-	864	-	Chaperone protein DnaJ	-
novel.4358	58.5471	82.0047	72.886	11.586	7.52892	11.1812	71.1459	10.0987	2.81657	1.38e-14	6.46e-14	-	Niben101Scf20179	1	748	+	564	-	-	-
novel.510	476.413	455.712	471.408	69.5163	56.8852	73.1076	467.844	66.503	2.81527	1.18e-85	2.02e-84	-	Niben101Scf00542	378868	383032	+	2261	-	-	-
novel.2845	244.52	290.531	279.788	43.8615	36.8081	35.2637	271.613	38.6444	2.81178	3.4e-50	3.79e-49	-	Niben101Scf05487	143467	144903	-	1437	-	-	-
Niben101Scf11647g00002	339.803	370.192	352.674	51.3096	51.0294	49.0251	354.223	50.4547	2.81119	2.86e-67	4.04e-66	augustus_masked-Niben101Scf11647-processed-gene-0.1	Niben101Scf11647	75698	76051	+	354	-	conserved hypothetical protein [Ricinus communis] gb|EEF45926.1| conserved hypothetical protein [Ricinus communis]	-
Niben101Scf16244g00001	2912.43	2757.7	2824.92	389.788	430.822	393.061	2831.68	404.557	2.8072	0	0	augustus_masked-Niben101Scf16244-processed-gene-0.0	Niben101Scf16244	72240	72728	-	489	-	Sigma factor binding protein 1, chloroplastic	-
Niben101Scf11649g01009	1772.49	1281.62	1094.47	158.067	220.848	214.162	1382.86	197.692	2.80657	5.6e-29	4.12e-28	augustus_masked-Niben101Scf11649-processed-gene-1.8	Niben101Scf11649	176749	177015	-	267	-	Unknown protein	-
Niben101Scf08445g02025	84.9507	74.9757	51.7256	14.0688	5.01928	11.1812	70.5507	10.0897	2.80596	3.16e-13	1.38e-12	maker-Niben101Scf08445-augustus-gene-2.24	Niben101Scf08445	261860	263948	+	594	-	pG1 protein [Bacillus amyloliquefaciens]	-
Niben101Scf03817g16010	6859.2	7241.01	7529.6	1060.12	1003.02	1030.39	7209.93	1031.18	2.80557	0	0	maker-Niben101Scf03817-augustus-gene-16.9	Niben101Scf03817	1591741	1596640	+	2998	-	Chaperone protein DnaJ	DnaJ_C
Niben101Scf05295g05011	441.973	479.142	460.828	59.5854	71.943	66.2269	460.648	65.9184	2.80517	1.17e-84	1.98e-83	maker-Niben101Scf05295-snap-gene-5.10	Niben101Scf05295	511370	514834	-	2427	-	receptor kinase 3	Pkinase
Niben101Scf00109g02027	3712.58	3420.77	3616.09	489.924	500.255	548.737	3583.14	512.972	2.80491	0	0	snap_masked-Niben101Scf00109-processed-gene-2.26	Niben101Scf00109	279899	281766	-	1522	-	NAC domain-containing protein 68	NAM
Niben101Scf00893g00003	955.122	985.227	968.679	135.722	136.357	144.495	969.676	138.858	2.80427	2.51e-174	8.4e-173	maker-Niben101Scf00893-snap-gene-0.2	Niben101Scf00893	45767	56567	-	1082	-	alpha/beta-Hydrolases superfamily protein	-
Niben101Scf07511g01004	1498.12	1525.29	1560	211.859	219.175	225.343	1527.8	218.793	2.80411	1.82e-262	9.46e-261	maker-Niben101Scf07511-snap-gene-1.3	Niben101Scf07511	140319	142720	-	2321	-	Mitochondrial substrate carrier family protein	Mito_carr
Niben101Scf00640g04023	24528.9	26284.8	26204.9	3692.64	3674.11	3667.42	25672.9	3678.06	2.80319	0	0	maker-Niben101Scf00640-snap-gene-4.22	Niben101Scf00640	508099	529557	-	898	-	Epoxide hydrolase 3	Abhydrolase_1
novel.2891	153.83	160.495	131.665	19.8618	25.933	18.0619	148.663	21.2855	2.80318	1.7e-28	1.24e-27	-	Niben101Scf05667	168332	171074	-	1168	-	-	-
Niben101Scf02714g06023	188.269	224.927	191.62	26.4824	30.9522	29.243	201.605	28.8926	2.803	2.8e-38	2.54e-37	maker-Niben101Scf02714-snap-gene-6.22	Niben101Scf02714	624491	630871	-	2716	-	Nuclear pore complex protein Nup98-Nup96	-
Niben101Scf00447g00004	64.287	85.5192	90.5197	13.2412	9.20202	12.0413	80.1086	11.4948	2.80032	4.72e-16	2.33e-15	augustus_masked-Niben101Scf00447-processed-gene-0.3	Niben101Scf00447	50160	51089	+	747	-	Unknown protein	-
novel.3382	90.6906	106.606	95.2221	19.0342	6.69238	16.3417	97.5062	14.0228	2.79778	3.74e-18	2e-17	-	Niben101Scf07748	430101	430704	+	604	-	-	-
novel.3083	90.6906	96.0626	88.1686	10.7585	10.8751	18.0619	91.6406	13.2318	2.79572	2.2e-18	1.19e-17	-	Niben101Scf06461	334953	337447	+	2495	-	-	-
Niben101Scf05656g01005	151.534	115.978	135.192	14.8963	28.4426	14.6215	134.235	19.3202	2.79564	9.05e-24	5.82e-23	augustus_masked-Niben101Scf05656-processed-gene-1.4	Niben101Scf05656	291051	291914	+	864	-	conserved hypothetical protein [Ricinus communis] gb|EEF34954.1| conserved hypothetical protein [Ricinus communis]	-
Niben101Scf04841g00035	604.987	517.801	465.53	72.8266	75.2892	80.8484	529.439	76.3214	2.79523	1.15e-84	1.95e-83	augustus_masked-Niben101Scf04841-processed-gene-0.34	Niben101Scf04841	72121	72567	-	447	-	conserved hypothetical protein [Ricinus communis] gb|EEF35759.1| conserved hypothetical protein [Ricinus communis]	-
Niben101Scf08443g00019	731.265	684.153	721.807	104.274	93.6933	110.091	712.408	102.686	2.79507	9.07e-127	2.22e-125	maker-Niben101Scf08443-snap-gene-0.18	Niben101Scf08443	25513	37483	-	1913	-	Diacylglycerol kinase 5	-
Niben101Scf04007g05005	1548.63	1515.91	1420.1	201.928	227.541	220.183	1494.88	216.551	2.78768	2.23e-240	1.05e-238	maker-Niben101Scf04007-snap-gene-5.4	Niben101Scf04007	501637	504263	+	1165	-	subtilisin-like serine protease 2	-
Niben101Scf02639g03007	990.709	1018.03	1102.69	159.722	147.232	143.635	1037.14	150.196	2.78702	3.19e-173	1.06e-171	snap_masked-Niben101Scf02639-processed-gene-3.6	Niben101Scf02639	310693	321175	+	1875	-	exocyst subunit exo70 family protein H2	Exo70
Niben101Scf01941g02021	2422.24	2510.51	2280.63	357.512	353.023	336.295	2404.46	348.943	2.78435	0	0	maker-Niben101Scf01941-snap-gene-2.20	Niben101Scf01941	269416	276658	+	2078	-	Receptor-like protein kinase	Pkinase
Niben101Scf02626g02004	2830.93	2689.75	2447.56	384.822	374.773	397.361	2656.08	385.652	2.78426	0	0	maker-Niben101Scf02626-snap-gene-2.3	Niben101Scf02626	249323	254053	+	1229	-	Vesicle-associated membrane protein 724	-
Niben101Scf05137g01009	1273.11	1361.28	1313.12	177.101	190.733	205.561	1315.84	191.132	2.7841	6.68e-218	2.82e-216	maker-Niben101Scf05137-snap-gene-1.8	Niben101Scf05137	71345	73998	+	1507	-	Cysteine/Histidine-rich C1 domain family protein	-
Niben101Scf15263g00005	1100.92	1095.35	1165	163.032	150.578	175.458	1120.42	163.023	2.78145	3.88e-189	1.4e-187	snap_masked-Niben101Scf15263-processed-gene-0.4	Niben101Scf15263	93670	94751	-	951	-	F-box protein	-
Niben101Scf00219g03008	5017.83	5312.73	5280.71	742.334	783.008	753.439	5203.76	759.594	2.7762	0	0	maker-Niben101Scf00219-snap-gene-3.7	Niben101Scf00219	306342	319331	-	2559	-	Serine/threonine-protein kinase 3/4	Pkinase
Niben101Scf00783g05025	1381.02	1452.65	1498.87	215.169	207.464	209.862	1444.18	210.832	2.77587	6.16e-240	2.9e-238	maker-Niben101Scf00783-snap-gene-5.24	Niben101Scf00783	489753	494938	-	1153	-	Ras-related protein Rab-8B	Ras
Niben101Scf03853g03012	2966.39	2938.11	3172.89	433.649	469.303	424.024	3025.8	442.325	2.77385	0	0	maker-Niben101Scf03853-snap-gene-3.11	Niben101Scf03853	335059	340118	-	2124	-	Trehalose-phosphate phosphatase A	-
Niben101Scf00225g06014	2391.25	2280.9	2270.05	358.34	343.821	313.933	2314.07	338.698	2.77172	0	0	augustus_masked-Niben101Scf00225-processed-gene-6.13	Niben101Scf00225	646274	646576	-	303	-	Avr9/Cf-9 rapidly elicited protein 65 [Solanum tuberosum]	-
Niben101Scf08411g00019	128.574	140.579	150.474	15.7239	20.9137	24.9426	139.876	20.5267	2.77093	9.88e-27	6.89e-26	maker-Niben101Scf08411-snap-gene-0.18	Niben101Scf08411	143941	151445	+	1756	-	Endoglucanase	-
Niben101Scf02146g00007	972.341	931.339	1016.88	133.24	142.213	153.096	973.519	142.849	2.76948	5.04e-165	1.6e-163	maker-Niben101Scf02146-augustus-gene-0.6	Niben101Scf02146	6391	7637	-	1105	-	Phospholipid-transporting ATPase 1	-
Niben101Scf04233g00009	80.3588	84.3477	64.6569	9.9309	10.0386	13.7614	76.4545	11.2436	2.76799	1.7e-15	8.26e-15	maker-Niben101Scf04233-augustus-gene-0.8	Niben101Scf04233	61305	62667	+	800	-	AWPM-19-like family protein	-
Niben101Scf01964g08023	1083.7	1050.83	1070.95	159.722	167.309	143.635	1068.49	156.889	2.76705	1.34e-183	4.72e-182	maker-Niben101Scf01964-snap-gene-8.22	Niben101Scf01964	857731	863659	+	2827	-	alkaline/neutral invertase	-
Niben101Scf05574g03001	173.345	160.495	129.314	15.7239	29.2791	23.2224	154.385	22.7418	2.76457	4.14e-27	2.92e-26	maker-Niben101Scf05574-snap-gene-3.0	Niben101Scf05574	292789	308362	+	2267	-	Regulator of chromosome condensation (RCC1) family protein	-
Niben101Scf02979g04005	113.65	130.036	86.993	24.8272	12.5482	11.1812	110.226	16.1855	2.7639	8.3e-19	4.54e-18	maker-Niben101Scf02979-snap-gene-4.4	Niben101Scf02979	431421	433394	-	1145	-	NAC domain-containing protein 100	NAM
Niben101Scf05937g02011	203.193	166.352	161.055	29.7927	28.4426	19.7821	176.867	26.0058	2.76373	5.83e-32	4.63e-31	maker-Niben101Scf05937-augustus-gene-2.10	Niben101Scf05937	222078	234301	+	1953	-	product [Oryza sativa Japonica Group]	-
Niben101Scf00714g06003	86.0987	52.7173	89.3441	8.27575	14.2213	11.1812	76.0534	11.2261	2.76117	3.46e-14	1.59e-13	maker-Niben101Scf00714-snap-gene-6.2	Niben101Scf00714	594608	595127	+	447	-	Receptor protein kinase-like protein [Medicago truncatula] gb|KEH19362.1| LRR receptor-like kinase family protein [Medicago truncatula]	-
Niben101Scf04003g04001	1006.78	954.769	1034.51	171.308	132.174	138.474	998.687	147.319	2.76016	2.78e-156	8.28e-155	maker-Niben101Scf04003-augustus-gene-4.0	Niben101Scf04003	399843	408782	+	1980	-	PLC-like phosphodiesterases superfamily protein	-
Niben101Scf01777g02001	146.942	137.065	183.391	22.3445	22.5868	24.0825	155.799	23.0046	2.75996	6.77e-29	4.98e-28	maker-Niben101Scf01777-augustus-gene-2.0	Niben101Scf01777	284701	288263	+	2391	-	heat shock transcription factor A2	HSF_DNA-bind
Niben101Scf01738g02011	1580.77	1567.46	1669.32	258.203	215.829	237.385	1605.85	237.139	2.75923	1.14e-248	5.57e-247	maker-Niben101Scf01738-augustus-gene-2.10	Niben101Scf01738	245821	252998	-	2192	-	-	MFS_1
Niben101Scf03321g04016	99.8745	83.1762	106.978	20.6894	10.8751	11.1812	96.6762	14.2485	2.75919	3.83e-18	2.04e-17	maker-Niben101Scf03321-snap-gene-4.15	Niben101Scf03321	416233	424569	+	3731	-	Type I inositol 1,4,5-trisphosphate 5-phosphatase 12	Exo_endo_phos
Niben101Scf01494g15008	4399.07	3983.08	3967.59	637.232	588.929	600.343	4116.58	608.835	2.75724	0	0	augustus_masked-Niben101Scf01494-processed-gene-15.7	Niben101Scf01494	1609713	1609985	-	273	-	BnaC05g14690D [Brassica napus]	-
Niben101Scf09792g02022	552.18	659.552	552.523	86.0678	73.6161	101.491	588.085	87.0582	2.75714	2.13e-90	3.87e-89	maker-Niben101Scf09792-snap-gene-2.21	Niben101Scf09792	257423	264283	-	984	-	Adaptin ear-binding coat-associated protein 2	-
Niben101Scf03930g05037	357.023	365.507	413.804	57.1027	56.0487	55.0457	378.778	56.0657	2.75577	3.47e-68	4.96e-67	maker-Niben101Scf03930-snap-gene-5.36	Niben101Scf03930	508932	510115	-	979	-	BnaA08g01470D [Brassica napus]	-
Niben101Scf04944g03001	1285.74	1361.28	1310.77	187.859	211.646	186.639	1319.26	195.382	2.75507	1.16e-217	4.89e-216	maker-Niben101Scf04944-augustus-gene-3.0	Niben101Scf04944	341090	342032	-	670	-	EG45-like domain containing protein [Medicago truncatula]	-
novel.2073	90.6906	105.435	70.5349	12.4136	13.3848	13.7614	88.8867	13.1866	2.75359	2.97e-17	1.53e-16	-	Niben101Scf03412	124234	127059	+	425	-	-	-
Niben101Scf10524g04001	2721.87	2647.58	2605.09	389.788	388.158	406.822	2658.18	394.923	2.75112	0	0	maker-Niben101Scf10524-snap-gene-4.0	Niben101Scf10524	484335	489167	+	1278	-	Vesicle-associated membrane protein 724	-
Niben101Scf08381g02003	1215.71	1076.6	1105.05	143.998	172.329	189.22	1132.45	168.515	2.74994	1.08e-164	3.42e-163	maker-Niben101Scf08381-snap-gene-2.2	Niben101Scf08381	307301	307656	-	318	-	Unknown protein	-
Niben101Scf15425g00002	1089.44	969.998	960.45	153.101	147.232	148.796	1006.63	149.71	2.74937	3.36e-163	1.05e-161	maker-Niben101Scf15425-snap-gene-0.1	Niben101Scf15425	73422	83397	-	2151	-	Receptor-like protein kinase	Pkinase
Niben101Scf13757g00004	68.879	84.3477	72.886	14.8963	7.52892	11.1812	75.3709	11.2021	2.74893	5.25e-15	2.49e-14	augustus_masked-Niben101Scf13757-processed-gene-0.3	Niben101Scf13757	105326	106059	+	300	-	Unknown protein	-
novel.564	382.278	361.992	363.254	65.3784	42.6639	56.7659	369.175	54.9361	2.74824	8.53e-64	1.16e-62	-	Niben101Scf00630	175015	181858	-	3695	-	-	-
Niben101Scf02268g10004	392.61	397.137	402.049	54.6199	63.5776	59.3462	397.265	59.1812	2.74714	1.85e-73	2.82e-72	augustus_masked-Niben101Scf02268-processed-gene-10.3	Niben101Scf02268	1026908	1028041	+	1134	-	Zinc finger protein 226	-
Niben101Scf08624g00006	482.153	445.168	445.545	57.9302	71.1065	75.6879	457.622	68.2415	2.74696	2.61e-80	4.25e-79	snap_masked-Niben101Scf08624-processed-gene-0.5	Niben101Scf08624	80888	82135	+	1137	-	Serine/threonine-protein kinase 36	Pkinase
Niben101Scf02573g02001	2278.75	2485.91	2560.42	377.374	359.715	355.217	2441.69	364.102	2.74506	0	0	maker-Niben101Scf02573-snap-gene-2.0	Niben101Scf02573	126382	129515	+	1120	-	Folic acid and derivative biosynthetic process, putative [Theobroma cacao] gb|EOX91983.1| Folic acid and derivative biosynthetic process, putative [Theobroma cacao]	-
Niben101Scf02305g00003	342.099	294.045	299.773	40.5512	51.8659	47.3049	311.972	46.574	2.74462	1.36e-55	1.65e-54	augustus_masked-Niben101Scf02305-processed-gene-0.2	Niben101Scf02305	28256	28600	-	345	-	Calcium-binding EF-hand family protein	-
Niben101Scf02215g05009	1138.8	1158.61	1141.49	169.653	174.838	168.578	1146.3	171.023	2.74461	3.62e-200	1.41e-198	maker-Niben101Scf02215-snap-gene-5.8	Niben101Scf02215	528822	530123	+	944	-	RING finger protein 151	-
Niben101Scf02838g07002	10561.4	10698.1	10666	1540.94	1586.09	1652.23	10641.9	1593.09	2.74011	0	0	maker-Niben101Scf02838-snap-gene-7.1	Niben101Scf02838	766527	769128	+	889	-	Early nodulin-like protein 1	Cu_bind_like
Niben101Scf05824g00001	2529.01	2576.12	2528.67	375.719	419.11	347.476	2544.6	380.768	2.73986	0	0	augustus_masked-Niben101Scf05824-processed-gene-0.0	Niben101Scf05824	74151	74831	+	681	-	GCN5 family acetyltransferase [Burkholderia sp. MP-1]	Acetyltransf_1
Niben101Scf06396g00010	78.0628	84.3477	72.886	19.0342	10.0386	6.02063	78.4322	11.6978	2.73945	1.77e-14	8.21e-14	maker-Niben101Scf06396-snap-gene-0.9	Niben101Scf06396	10844	13818	-	1519	-	Protein argonaute 4	PAZ
Niben101Scf10254g01014	213.525	192.125	228.063	32.2754	33.4619	29.243	211.238	31.6601	2.73741	2.13e-39	1.98e-38	augustus_masked-Niben101Scf10254-processed-gene-1.13	Niben101Scf10254	243298	243648	+	351	-	Glutathione S-transferase U9	-
Niben101Scf00220g03001	2817.15	2791.67	2923.67	398.063	441.697	440.366	2844.16	426.709	2.73707	0	0	maker-Niben101Scf00220-snap-gene-3.0	Niben101Scf00220	289512	297533	-	490	-	Protein PLANT CADMIUM RESISTANCE 8	-
Niben101Scf05206g02002	870.171	829.419	835.838	124.136	135.521	121.273	845.142	126.976	2.73441	3.13e-147	8.8e-146	augustus_masked-Niben101Scf05206-processed-gene-2.1	Niben101Scf05206	239884	240747	+	864	-	Heavy metal transport/detoxification superfamily protein	HMA
Niben101Scf09623g00014	353.579	352.62	418.507	64.5508	51.8659	52.4655	374.902	56.2941	2.73428	8.4e-64	1.14e-62	maker-Niben101Scf09623-augustus-gene-0.13	Niben101Scf09623	11514	17420	+	4501	-	ARM repeat superfamily protein	-
Niben101Scf04607g07008	67.731	74.9757	81.1151	12.4136	10.0386	11.1812	74.6072	11.2111	2.73371	2.62e-15	1.26e-14	augustus_masked-Niben101Scf04607-processed-gene-7.7	Niben101Scf04607	811470	812801	-	1332	-	Alpha-1,2-galactosyltransferase	-
Niben101Scf07850g08004	306.511	320.99	383.239	50.4821	47.6832	54.1856	336.913	50.7836	2.73023	9.81e-58	1.23e-56	maker-Niben101Scf07850-snap-gene-8.3	Niben101Scf07850	879658	888082	-	1476	-	NAC domain-containing protein 90	NAM
Niben101Scf06395g03014	443.121	455.712	413.804	60.4129	57.7217	79.9883	437.546	66.041	2.73001	3.59e-74	5.49e-73	maker-Niben101Scf06395-snap-gene-3.13	Niben101Scf06395	344152	348430	-	1526	-	kinesin-like protein [Zea mays]	-
novel.3453	904.61	933.682	858.174	142.343	112.097	152.236	898.822	135.559	2.72993	1.6e-138	4.24e-137	-	Niben101Scf08127	148304	167416	+	443	-	-	-
Niben101Scf00046g03002	5377.15	5688.78	5699.22	870.609	842.403	815.365	5588.38	842.792	2.72884	0	0	maker-Niben101Scf00046-snap-gene-3.1	Niben101Scf00046	329916	335816	-	2263	-	E3 ubiquitin-protein ligase RGLG2	-
novel.1475	67.731	59.7463	72.886	9.9309	12.5482	7.74081	66.7877	10.0733	2.72712	1.15e-13	5.15e-13	-	Niben101Scf02227	495607	498182	-	435	-	-	-
novel.2653	74.6189	65.6037	59.9546	12.4136	10.8751	6.88072	66.7257	10.0565	2.72703	1.59e-13	7.05e-13	-	Niben101Scf04941	53	3263	+	1464	-	-	-
Niben101Scf00383g04025	623.355	515.458	568.981	88.5505	84.4913	85.1489	569.265	86.0635	2.72567	1.27e-94	2.4e-93	maker-Niben101Scf00383-snap-gene-4.24	Niben101Scf00383	501841	503635	+	1575	-	Water stress-inducible protein Rab21	-
Niben101Scf08341g11013	3053.63	3016.6	2931.9	453.511	445.043	462.728	3000.71	453.761	2.72549	0	0	maker-Niben101Scf08341-augustus-gene-11.12	Niben101Scf08341	1176473	1188548	-	2187	-	Ankyrin repeat domain-containing protein 42	AAA
Niben101Scf06183g04008	630.242	678.296	627.76	108.412	78.6354	105.791	645.433	97.6129	2.7254	8.93e-104	1.84e-102	maker-Niben101Scf06183-snap-gene-4.7	Niben101Scf06183	448247	452194	+	1160	-	Protein trichome birefringence-like 39	-
Niben101Scf02203g05002	42547.7	43053.6	43556.4	6568.46	6366.12	6606.35	43052.6	6513.64	2.72459	0	0	maker-Niben101Scf02203-snap-gene-5.1	Niben101Scf02203	563687	567335	+	2552	-	3-hydroxy-3-methylglutaryl-coenzyme A reductase	-
Niben101Scf03674g00005	1898.76	1961.08	2059.62	303.72	292.791	300.171	1973.15	298.894	2.72269	1.36e-305	8.43e-304	augustus_masked-Niben101Scf03674-processed-gene-0.4	Niben101Scf03674	41416	52872	+	1617	-	Pyrimidine-specific ribonucleoside hydrolase RihA	-
Niben101Scf04216g02005	277.812	292.874	266.857	52.1372	31.7888	43.0045	279.181	42.3102	2.72153	3.67e-48	3.96e-47	maker-Niben101Scf04216-snap-gene-2.4	Niben101Scf04216	240897	242058	+	981	-	F-box protein	F-box
Niben101Scf08127g08009	46324.5	44178.3	44562.7	6639.63	6825.39	7048.43	45021.8	6837.82	2.71911	0	0	augustus_masked-Niben101Scf08127-processed-gene-8.8	Niben101Scf08127	781169	785606	+	1888	-	6-phosphogluconate dehydrogenase, decarboxylating 3	NAD_binding_2
Niben101Scf01237g11010	1033.18	1075.43	1072.13	197.79	143.05	141.915	1060.25	160.918	2.71853	3.67e-146	1.03e-144	maker-Niben101Scf01237-snap-gene-11.9	Niben101Scf01237	1163666	1166655	+	899	-	Peroxidase 4	-
Niben101Scf11175g00005	2384.36	2283.24	2272.4	360.823	363.061	330.274	2313.33	351.386	2.71839	0	0	augustus_masked-Niben101Scf11175-processed-gene-0.4	Niben101Scf11175	12059	12523	+	465	-	BnaC08g42370D [Brassica napus]	-
Niben101Scf02387g01003	180.233	202.669	170.459	27.31	25.0964	31.8233	184.454	28.0766	2.71701	3.16e-34	2.64e-33	maker-Niben101Scf02387-snap-gene-1.2	Niben101Scf02387	94255	97159	-	1607	-	tetraacyldisaccharide 4'-kinase family protein	-
novel.936	203.193	167.524	143.421	24.8272	23.4233	30.1031	171.379	26.1179	2.71595	6.17e-30	4.67e-29	-	Niben101Scf01240	1015737	1017744	-	2008	-	PF13963:Transposase-associated domain	-
Niben101Scf08020g06001	14280.9	14589.8	14533.7	2236.11	2186.73	2193.23	14468.1	2205.36	2.71373	0	0	augustus_masked-Niben101Scf08020-processed-gene-6.0	Niben101Scf08020	651930	652619	+	690	-	late embryogenesis abundant hydroxyproline-rich glycoprotein [Arabidopsis thaliana] gb|AAC36175.1| similar to harpin-induced protein hin1 from tobacco [Arabidopsis thaliana] gb|AEC09110.1| late embryogenesis abundant hydroxyproline-rich glycoprotein [Arabidopsis thaliana]	-
Niben101Scf07040g02002	72.3229	64.4322	83.4662	15.7239	10.8751	6.88072	73.4071	11.1599	2.71306	3.69e-14	1.69e-13	maker-Niben101Scf07040-augustus-gene-2.1	Niben101Scf07040	372858	379906	-	3766	-	kinesin 4	Kinesin
Niben101Scf01005g01015	81.5068	55.0603	105.802	12.4136	10.8751	13.7614	80.7898	12.3501	2.71043	1.88e-14	8.72e-14	maker-Niben101Scf01005-snap-gene-1.14	Niben101Scf01005	87865	91257	+	2155	-	Protein NRT1/ PTR FAMILY 5.5	-
Niben101Scf00539g02001	228.449	175.724	190.444	32.2754	21.7502	36.9839	198.206	30.3365	2.70974	2.06e-33	1.7e-32	maker-Niben101Scf00539-snap-gene-2.0	Niben101Scf00539	171751	195181	+	3441	-	GDSL esterase/lipase	Lipase_GDSL
novel.1697	383.426	404.166	411.453	67.0335	58.5583	57.626	399.682	61.0726	2.70934	5.43e-72	8.12e-71	-	Niben101Scf02597	278495	290530	-	2536	-	-	-
Niben101Scf09178g01015	627.946	631.436	643.043	92.6884	111.261	86.8691	634.142	96.9394	2.70892	4.74e-108	1.02e-106	maker-Niben101Scf09178-snap-gene-1.14	Niben101Scf09178	90371	115487	+	1590	-	RNA-binding protein 1	RRM_1
Niben101Scf03345g00009	377.686	421.738	409.102	61.2405	56.8852	67.087	402.842	61.7376	2.70658	1.64e-71	2.44e-70	maker-Niben101Scf03345-snap-gene-0.8	Niben101Scf03345	37798	39601	-	1676	-	cytochrome P450, family 71 subfamily B, polypeptide 7	p450
Niben101Scf09170g02002	966.601	966.484	941.64	149.791	138.867	152.236	958.242	146.965	2.70518	3.65e-165	1.16e-163	maker-Niben101Scf09170-snap-gene-2.1	Niben101Scf09170	302835	309498	-	4558	-	Phospholipid-transporting ATPase 6	-
Niben101Scf03380g03005	2834.37	2816.27	2970.69	427.029	455.082	441.226	2873.78	441.112	2.70379	0	0	maker-Niben101Scf03380-snap-gene-3.4	Niben101Scf03380	284946	292874	+	2234	-	sugar transporter protein 7	Sugar_tr
Niben101Scf10283g02006	304.215	329.19	319.758	51.3096	51.8659	43.0045	317.721	48.7267	2.7037	1.03e-57	1.29e-56	maker-Niben101Scf10283-augustus-gene-2.5	Niben101Scf10283	216368	219034	+	1655	-	Trehalose-phosphate phosphatase B	-
novel.3652	305.363	304.589	233.941	36.4133	51.0294	42.1444	281.298	43.1957	2.70367	1.61e-45	1.67e-44	-	Niben101Scf09360	1	1835	+	1835	-	-	-
Niben101Scf01319g04019	5514.91	5500.17	5544.04	832.54	860.807	850.629	5519.71	847.992	2.70254	0	0	maker-Niben101Scf01319-snap-gene-4.18	Niben101Scf01319	464528	474302	+	2044	-	Protein of unknown function (DUF668)	-
Niben101Scf01764g02004	766.852	734.528	748.845	111.723	124.646	110.091	750.075	115.487	2.69909	5.55e-130	1.38e-128	maker-Niben101Scf01764-augustus-gene-2.3	Niben101Scf01764	254179	256147	+	1678	-	Poly [ADP-ribose] polymerase 15	-
Niben101Scf06424g00001	1902.21	1906.02	1851.54	316.134	292.791	262.327	1886.59	290.417	2.69864	2.79e-280	1.56e-278	maker-Niben101Scf06424-snap-gene-0.0	Niben101Scf06424	49988	51969	+	1145	-	GRAM domain-containing protein / ABA-responsive protein-related	GRAM
Niben101Scf00063g14001	2507.19	2598.38	2694.43	395.581	407.398	399.082	2600	400.687	2.69789	0	0	maker-Niben101Scf00063-augustus-gene-14.0	Niben101Scf00063	1379388	1390523	+	1656	-	RING/FYVE/PHD zinc finger superfamily protein	-
Niben101Scf03329g00006	117.094	147.608	122.26	16.5515	25.0964	18.0619	128.988	19.9033	2.69573	1.13e-23	7.24e-23	maker-Niben101Scf03329-snap-gene-0.5	Niben101Scf03329	19968	24430	-	2909	-	O-fucosyltransferase family protein	-
novel.3823	101.022	86.6906	101.1	12.4136	16.7309	15.4816	96.271	14.8754	2.69518	7.24e-19	3.97e-18	-	Niben101Scf10342	224992	227334	-	2343	-	-	-
Niben101Scf07829g01008	4667.7	4534.86	4875.13	765.507	724.45	683.771	4692.56	724.576	2.69468	0	0	augustus_masked-Niben101Scf07829-processed-gene-1.7	Niben101Scf07829	108069	108395	-	327	-	conserved hypothetical protein [Ricinus communis] gb|EEF44769.1| conserved hypothetical protein [Ricinus communis]	-
Niben101Scf08721g01033	20374.4	19772.5	20197.7	3143.96	3094.39	3085.14	20114.8	3107.83	2.69424	0	0	maker-Niben101Scf08721-snap-gene-1.32	Niben101Scf08721	254978	264652	-	6400	-	Phenazine biosynthesis PhzC/PhzF protein	-
Niben101Scf02027g02020	431.641	427.596	413.804	57.1027	78.6354	61.0664	424.347	65.6015	2.69335	1.51e-72	2.28e-71	maker-Niben101Scf02027-augustus-gene-2.19	Niben101Scf02027	274260	277162	+	1559	-	Inositol polyphosphate multikinase	-
Niben101Scf06812g00010	1160.61	1196.1	1147.37	163.86	175.675	202.981	1168.02	180.839	2.69251	4.75e-184	1.68e-182	augustus_masked-Niben101Scf06812-processed-gene-0.9	Niben101Scf06812	19367	20029	-	663	-	RING finger protein 10	-
Niben101Scf07162g04017	123.982	86.6906	88.1686	9.9309	22.5868	13.7614	99.6138	15.4264	2.69175	4.48e-17	2.3e-16	augustus_masked-Niben101Scf07162-processed-gene-4.16	Niben101Scf07162	481449	481752	-	207	-	CDP-diacylglycerol--glycerol-3-phosphate 3-phosphatidyltransferase, putative [Theobroma cacao] gb|EOY00322.1| CDP-diacylglycerol--glycerol-3-phosphate 3-phosphatidyltransferase, putative [Theobroma cacao]	-
Niben101Scf00428g09009	1007.93	962.969	924.007	165.515	133.848	148.796	964.968	149.386	2.6912	2.16e-153	6.35e-152	augustus_masked-Niben101Scf00428-processed-gene-9.8	Niben101Scf00428	987516	988220	+	705	-	Ethylene-responsive transcription factor 1A	AP2
Niben101Scf03038g13022	3512.83	3585.95	3707.78	543.717	550.448	582.281	3602.19	558.815	2.68874	0	0	maker-Niben101Scf03038-augustus-gene-13.21	Niben101Scf03038	1360816	1373727	+	1382	-	heat shock transcription factor B4	HSF_DNA-bind
Niben101Scf03400g02010	266.332	182.753	168.108	32.2754	35.135	28.383	205.731	31.9311	2.68753	2.34e-31	1.84e-30	maker-Niben101Scf03400-augustus-gene-2.9	Niben101Scf03400	304131	306841	-	1970	-	Terpenoid synthase 19	-
Niben101Scf04782g01001	3524.31	3616.41	3504.41	553.647	504.438	597.762	3548.37	551.949	2.68507	0	0	maker-Niben101Scf04782-snap-gene-1.0	Niben101Scf04782	81909	99897	+	3155	-	U-box domain-containing protein 4	U-box
Niben101Scf01832g01020	142.35	144.094	145.772	20.6894	30.1157	16.3417	144.072	22.3823	2.68436	4.14e-26	2.85e-25	augustus_masked-Niben101Scf01832-processed-gene-1.19	Niben101Scf01832	150879	154479	-	861	-	Peptidyl-prolyl cis-trans isomerase D	FKBP_C
Niben101Scf01413g01004	7304.61	7126.21	7375.59	1109.78	1157.78	1125	7268.8	1130.85	2.68432	0	0	maker-Niben101Scf01413-augustus-gene-1.3	Niben101Scf01413	157617	161288	-	1683	-	Glucan endo-1,3-beta-glucosidase	Glyco_hydro_17
Niben101Scf08566g00007	1620.95	1533.49	1598.79	246.617	234.233	258.887	1584.41	246.579	2.68426	6.99e-252	3.45e-250	maker-Niben101Scf08566-snap-gene-0.6	Niben101Scf08566	41920	45024	+	1125	-	2-nitropropane dioxygenase [Streptomyces rimosus]	NPD
Niben101Scf04084g00005	607.283	681.81	645.394	104.274	92.8567	104.071	644.829	100.401	2.68318	8.58e-109	1.85e-107	maker-Niben101Scf04084-snap-gene-0.4	Niben101Scf04084	19056	22470	+	1826	-	Aspartic proteinase A1	Asp
Niben101Scf01764g02032	2433.72	2323.08	2453.44	346.754	378.119	399.082	2403.41	374.652	2.68215	0	0	augustus_masked-Niben101Scf01764-processed-gene-2.31	Niben101Scf01764	274174	277020	+	1178	-	BnaA07g38810D [Brassica napus]	-
Niben101Scf02305g01016	895.426	875.107	949.869	135.722	149.742	139.335	906.801	141.6	2.67892	3.85e-151	1.11e-149	maker-Niben101Scf02305-snap-gene-1.15	Niben101Scf02305	62671	66329	+	3116	-	receptor kinase 3	Pkinase_Tyr
Niben101Scf02014g00021	1290.33	1220.7	1361.32	206.894	199.098	198.681	1290.78	201.558	2.67877	4.19e-203	1.66e-201	maker-Niben101Scf02014-snap-gene-0.20	Niben101Scf02014	51048	55246	+	2214	-	Glucan endo-1,3-beta-glucosidase	Glyco_hydro_17
novel.4003	97.5785	82.0047	105.802	14.0688	15.8944	14.6215	95.1285	14.8616	2.67835	1.97e-18	1.06e-17	-	Niben101Scf12210	773052	776853	-	1682	-	PF13975:gag-polyprotein putative aspartyl protease	-
novel.3296	254.852	268.272	246.872	27.31	56.0487	36.9839	256.666	40.1142	2.67805	1.01e-39	9.38e-39	-	Niben101Scf07428	86644	92617	+	2736	-	-	-
Niben101Scf00059g01005	66.583	65.6037	72.886	5.79302	9.20202	17.2018	68.3576	10.7323	2.6773	8.15e-13	3.5e-12	augustus_masked-Niben101Scf00059-processed-gene-1.4	Niben101Scf00059	139758	140732	-	975	-	exocyst subunit exo70 family protein H4	Exo70
Niben101Scf02338g00006	5978.69	6355.36	6250.56	911.16	1015.57	979.642	6194.87	968.79	2.67696	0	0	maker-Niben101Scf02338-snap-gene-0.5	Niben101Scf02338	78533	89108	-	2036	-	ferrochelatase 1	-
Niben101Scf03446g05003	594.655	727.499	638.34	97.6538	108.751	100.63	653.498	102.345	2.67456	1.34e-101	2.71e-100	augustus_masked-Niben101Scf03446-processed-gene-5.2	Niben101Scf03446	544278	548707	-	1688	-	Pyridoxal phosphate (PLP)-dependent transferases superfamily protein	-
Niben101Scf01546g00012	1138.8	1139.86	1142.66	172.963	180.694	182.339	1140.44	178.665	2.67453	1.25e-193	4.67e-192	maker-Niben101Scf01546-snap-gene-0.11	Niben101Scf01546	116666	120660	-	2584	-	O-fucosyltransferase family protein	-
Niben101Scf02520g00006	3737.83	3557.83	3771.26	609.095	574.708	550.457	3688.98	578.087	2.67342	0	0	maker-Niben101Scf02520-augustus-gene-0.5	Niben101Scf02520	21208	30229	-	1826	-	Phosphatidylinositol transfer protein beta isoform	IP_trans
Niben101Scf01061g08030	253.704	295.217	293.895	44.689	37.6446	49.8852	280.939	44.0729	2.67306	7.58e-49	8.26e-48	augustus_masked-Niben101Scf01061-processed-gene-8.29	Niben101Scf01061	832042	832671	+	630	-	UDP-Glycosyltransferase superfamily protein	-
Niben101Scf08001g00002	2627.73	2927.57	2726.17	407.167	474.322	417.143	2760.49	432.877	2.67274	0	0	augustus_masked-Niben101Scf08001-processed-gene-0.1	Niben101Scf08001	51193	52014	-	822	-	Zinc finger protein 1	-
Niben101Scf22566g00018	144.646	105.435	119.909	13.2412	23.4233	21.5022	123.33	19.3889	2.67148	1.09e-21	6.58e-21	maker-Niben101Scf22566-snap-gene-0.17	Niben101Scf22566	39403	42683	-	666	-	-	-
Niben101Scf00338g10011	101.022	120.664	110.505	14.8963	20.9137	16.3417	110.73	17.3839	2.67096	4.61e-21	2.73e-20	maker-Niben101Scf00338-augustus-gene-10.10	Niben101Scf00338	1117534	1121733	+	1984	-	-	-
Niben101Scf14852g00006	12671.4	12932.1	12695.1	1991.14	2014.41	2008.31	12766.2	2004.62	2.67095	0	0	snap_masked-Niben101Scf14852-processed-gene-0.5	Niben101Scf14852	16130	19245	-	1078	-	Caffeoyl-CoA O-methyltransferase 6	-
Niben101Scf06203g05020	63.139	94.8911	77.5883	12.4136	10.0386	14.6215	78.5395	12.3579	2.66898	6.99e-15	3.31e-14	maker-Niben101Scf06203-snap-gene-5.19	Niben101Scf06203	624157	632789	+	1374	-	Ethylene-responsive transcription factor 1	AP2
Niben101Scf10846g00019	2790.75	2778.79	2735.58	407.167	438.351	464.448	2768.37	436.655	2.66513	0	0	maker-Niben101Scf10846-augustus-gene-0.18	Niben101Scf10846	66645	70860	+	2390	-	receptor kinase 2	Pkinase
Niben101Scf01141g04003	115.946	155.809	132.841	19.8618	24.2599	19.7821	134.865	21.3012	2.6618	1.81e-24	1.19e-23	maker-Niben101Scf01141-snap-gene-4.2	Niben101Scf01141	464726	478458	-	447	-	MATE efflux family protein	MatE
novel.821	238.78	236.642	279.788	47.9993	33.4619	37.8439	251.737	39.7684	2.66102	6.68e-43	6.61e-42	-	Niben101Scf01062	428580	430603	+	1706	-	-	-
Niben101Scf03287g00008	185.973	169.867	169.284	43.8615	22.5868	16.3417	175.041	27.5966	2.66085	1.26e-25	8.53e-25	maker-Niben101Scf03287-snap-gene-0.7	Niben101Scf03287	47498	52842	+	1943	-	Dynein light chain	-
Niben101Scf04191g04019	6383.93	6659.95	6622.05	997.227	1046.52	1067.37	6555.31	1037.04	2.66042	0	0	maker-Niben101Scf04191-augustus-gene-4.18	Niben101Scf04191	469691	487915	+	4593	-	Phospholipid-transporting ATPase 3	E1-E2_ATPase
Niben101Scf05880g03032	109.058	118.321	112.856	24.8272	8.36547	20.6422	113.412	17.945	2.65984	3.8e-19	2.11e-18	maker-Niben101Scf05880-snap-gene-3.31	Niben101Scf05880	321132	323489	+	273	-	Unknown protein	-
Niben101Scf03493g00022	444.269	515.458	422.034	77.792	66.9238	73.9677	460.587	72.8945	2.65945	1.32e-74	2.02e-73	maker-Niben101Scf03493-snap-gene-0.21	Niben101Scf03493	90970	92832	-	1022	-	CASP-like protein 4D1	-
Niben101Scf03185g01009	21342.1	21917.5	22009.2	3452.64	3458.29	3422.3	21756.3	3444.41	2.65906	0	0	maker-Niben101Scf03185-augustus-gene-1.8	Niben101Scf03185	230647	234671	+	2097	-	3-ketoacyl-CoA thiolase	Thiolase_N
novel.3471	274.368	264.758	337.392	47.9993	42.6639	48.165	292.172	46.2761	2.65848	9.95e-49	1.08e-47	-	Niben101Scf08157	40575	46744	+	6170	-	PF07727:Reverse transcriptase (RNA-dependent DNA polymerase)|PF00665:Integrase core domain|PF13976:GAG-pre-integrase domain|PF14227:gag-polypeptide of LTR copia-type	RVT_2
Niben101Scf01947g01008	127.426	146.437	156.352	16.5515	28.4426	23.2224	143.405	22.7388	2.65758	1.78e-25	1.21e-24	augustus_masked-Niben101Scf01947-processed-gene-1.7	Niben101Scf01947	200870	201565	-	696	-	Ethylene-responsive transcription factor 1B	AP2
novel.2705	702.565	698.211	732.387	120.826	102.895	114.392	711.054	112.704	2.65727	1.77e-120	4.18e-119	-	Niben101Scf05093	15994	23977	-	7984	-	PF00078:Reverse transcriptase (RNA-dependent DNA polymerase)|PF08284:Retroviral aspartyl protease|PF00665:Integrase core domain	RVT_1
Niben101Ctg14566g00003	18674.2	17283.1	16967.2	2675.55	2911.18	2803.89	17641.5	2796.87	2.65717	0	0	augustus_masked-Niben101Ctg14566-processed-gene-0.2	Niben101Ctg14566	110	2767	+	969	-	Superoxide dismutase [Cu-Zn]	-
Niben101Scf00745g03016	639.426	593.948	691.242	114.205	96.2029	94.6099	641.539	101.673	2.65666	8.06e-102	1.63e-100	maker-Niben101Scf00745-augustus-gene-3.15	Niben101Scf00745	399759	408507	-	2836	-	NAD-dependent malic enzyme	Malic_M
Niben101Scf04003g01002	1220.31	1246.47	1197.92	191.997	194.915	194.38	1221.56	193.764	2.65641	9.92e-204	3.94e-202	snap_masked-Niben101Scf04003-processed-gene-1.1	Niben101Scf04003	108780	111939	+	1083	-	Serine/threonine-protein kinase 36	Pkinase
Niben101Scf04015g02039	194.009	189.782	178.688	17.3791	32.6253	39.5641	187.493	29.8562	2.65451	3.53e-30	2.69e-29	augustus_masked-Niben101Scf04015-processed-gene-2.38	Niben101Scf04015	214719	221138	-	1928	-	ATP binding microtubule motor family protein	Kinesin
Niben101Scf00870g03002	12384.4	12771.6	12739.8	2063.97	2011.9	1942.08	12631.9	2005.98	2.65447	0	0	maker-Niben101Scf00870-snap-gene-3.1	Niben101Scf00870	333312	339568	+	2405	-	alanine aminotransferase 2	Aminotran_1_2
Niben101Scf08578g00005	151.534	153.466	208.078	28.9651	34.2984	18.0619	171.026	27.1085	2.65442	5.02e-27	3.53e-26	maker-Niben101Scf08578-snap-gene-0.4	Niben101Scf08578	36667	38860	-	1491	-	UPF0392 protein RCOM_0530710	-
Niben101Scf00821g14009	485.597	509.6	456.125	56.2751	93.6933	80.8484	483.774	76.9389	2.65369	5.67e-71	8.39e-70	maker-Niben101Scf00821-snap-gene-14.8	Niben101Scf00821	1392985	1396649	+	1329	-	GRAM domain-containing protein / ABA-responsive protein-related	GRAM
Niben101Scf02749g03007	13887.1	14463.3	14477.3	2261.76	2312.22	2231.93	14275.9	2268.64	2.65359	0	0	augustus_masked-Niben101Scf02749-processed-gene-3.6	Niben101Scf02749	336424	341647	+	3637	-	GTP pyrophosphokinase	-
novel.3366	2809.11	2806.9	2620.37	434.477	409.072	467.029	2745.46	436.859	2.65235	0	0	-	Niben101Scf07699	23017	38543	-	8768	-	PF00078:Reverse transcriptase (RNA-dependent DNA polymerase)	RVT_1
Niben101Scf05294g00033	97.5785	99.5771	83.4662	13.2412	10.8751	20.6422	93.5406	14.9195	2.65203	2.26e-17	1.18e-16	maker-Niben101Scf05294-snap-gene-0.32	Niben101Scf05294	43119	46092	-	828	-	Transcription elongation factor 1 homolog	-
Niben101Scf07355g01009	3803.27	3813.22	3918.21	620.681	622.391	591.742	3844.9	611.605	2.65198	0	0	augustus_masked-Niben101Scf07355-processed-gene-1.8	Niben101Scf07355	115328	119766	+	2611	-	Leucine-rich repeat (LRR) family protein	LRRNT_2
Niben101Scf06958g01001	321.435	366.678	343.27	55.4475	46.0101	62.7865	343.794	54.748	2.65165	2.16e-58	2.73e-57	maker-Niben101Scf06958-snap-gene-1.0	Niben101Scf06958	91948	93170	+	807	-	BnaC09g15070D [Brassica napus]	-
Niben101Scf04847g03018	6846.57	7123.86	7456.71	1162.74	1085	1163.7	7142.38	1137.15	2.651	0	0	maker-Niben101Scf04847-snap-gene-3.17	Niben101Scf04847	315347	319206	-	1215	-	Chaperone protein HtpG	HATPase_c
Niben101Scf00474g05001	2654.14	2861.96	2862.54	482.476	405.725	445.526	2792.88	444.576	2.65097	0	0	augustus_masked-Niben101Scf00474-processed-gene-5.0	Niben101Scf00474	494819	495217	-	399	-	Unknown protein	-
Niben101Scf22099g00006	33252.5	37011	36834.5	5899.78	5675.97	5489.09	35699.3	5688.28	2.64974	0	0	maker-Niben101Scf22099-snap-gene-0.5	Niben101Scf22099	34882	40742	+	2108	-	Cytochrome b561 and DOMON domain-containing protein	-
Niben101Scf12881g00010	4566.67	4585.23	4557.73	753.921	692.661	738.817	4569.88	728.466	2.64923	0	0	maker-Niben101Scf12881-snap-gene-0.9	Niben101Scf12881	2226	6488	-	2390	-	phenylalanine ammonia-lyase 2	-
Niben101Scf00595g08043	6030.35	5748.53	6338.73	959.159	971.231	958.14	6039.2	962.843	2.64895	0	0	maker-Niben101Scf00595-snap-gene-8.42	Niben101Scf00595	965732	972764	+	2236	-	Acetyl-coenzyme A synthetase	AMP-binding
Niben101Scf07767g02011	26449.5	27814.8	27955.3	4386.97	4472.18	4263.46	27406.5	4374.21	2.64733	0	0	snap_masked-Niben101Scf07767-processed-gene-2.10	Niben101Scf07767	188918	192835	-	1826	-	Cytochrome P450 superfamily protein	p450
Niben101Scf05029g02015	157.274	134.722	129.314	21.5169	25.0964	20.6422	140.436	22.4185	2.64698	6.24e-26	4.27e-25	augustus_masked-Niben101Scf05029-processed-gene-2.14	Niben101Scf05029	279781	280260	+	480	-	Calcium-binding EF-hand family protein	-
Niben101Scf01302g00001	917.238	896.194	1005.12	152.274	140.54	157.396	939.518	150.07	2.64654	1.94e-148	5.51e-147	maker-Niben101Scf01302-snap-gene-0.0	Niben101Scf01302	73972	76678	-	1425	-	Cyclin-D-binding Myb-like transcription factor 1	Myb_DNA-binding
Niben101Scf07345g00016	11196.3	11832.1	11591.2	1909.21	1770.97	1857.79	11539.9	1845.99	2.6441	0	0	maker-Niben101Scf07345-augustus-gene-0.15	Niben101Scf07345	42365	49968	-	4176	-	Respiratory burst oxidase homolog protein C	FAD_binding_8
Niben101Scf03444g04026	2678.24	2754.19	2782.6	447.718	407.398	459.288	2738.34	438.135	2.64409	0	0	augustus_masked-Niben101Scf03444-processed-gene-4.25	Niben101Scf03444	455049	455684	+	636	-	BnaC04g32810D [Brassica napus]	-
Niben101Scf04563g01016	15897.3	16293.2	16107.8	2613.48	2644.33	2474.48	16099.4	2577.43	2.6428	0	0	maker-Niben101Scf04563-snap-gene-1.15	Niben101Scf04563	103339	105755	-	1275	-	S-adenosyl-L-methionine-dependent methyltransferases superfamily protein	Methyltransf_11
Niben101Scf09044g01012	6356.38	6172.61	6302.29	1049.36	970.395	996.844	6277.09	1005.53	2.642	0	0	augustus_masked-Niben101Scf09044-processed-gene-1.11	Niben101Scf09044	159798	160544	+	747	-	Thaumatin-like protein	Thaumatin
Niben101Scf07191g02024	109.058	99.5771	79.9395	17.3791	13.3848	15.4816	96.1916	15.4151	2.64161	5.1e-18	2.71e-17	maker-Niben101Scf07191-snap-gene-2.23	Niben101Scf07191	295714	298025	+	1070	-	-	-
novel.2489	415.57	438.139	443.194	65.3784	61.0679	81.7085	432.301	69.3849	2.64084	1.23e-72	1.86e-71	-	Niben101Scf04499	62533	67909	+	5377	-	-	-
Niben101Scf05694g00009	7926.82	8091.52	8190.27	1357.22	1301.67	1224.77	8069.54	1294.55	2.63962	0	0	maker-Niben101Scf05694-snap-gene-0.8	Niben101Scf05694	11486	12649	+	811	-	Syntaxin-121	-
Niben101Scf01524g00005	831.139	760.3	758.25	134.067	135.521	107.511	783.23	125.7	2.63831	1.65e-121	3.91e-120	augustus_masked-Niben101Scf01524-processed-gene-0.4	Niben101Scf01524	10421	10789	-	369	-	SAUR-like auxin-responsive protein family	Auxin_inducible
Niben101Scf11491g01002	1750.67	1771.3	1726.93	268.134	301.993	274.369	1749.63	281.499	2.63581	1.91e-269	1.03e-267	maker-Niben101Scf11491-snap-gene-1.1	Niben101Scf11491	135207	137403	+	1690	-	Cyclin-D-binding Myb-like transcription factor 1	Myb_DNA-binding
Niben101Scf08182g02014	234.188	206.183	218.658	34.7581	26.7695	44.7247	219.677	35.4174	2.63515	3.14e-37	2.79e-36	maker-Niben101Scf08182-snap-gene-2.13	Niben101Scf08182	282770	292018	+	861	-	Chaperone protein DnaJ	DnaJ
Niben101Scf10502g01017	1738.05	1825.19	1745.74	263.169	276.897	316.513	1769.66	285.526	2.63274	3.21e-252	1.59e-250	maker-Niben101Scf10502-snap-gene-1.16	Niben101Scf10502	136128	139707	+	2342	-	calmodulin-binding family protein	-
Niben101Scf17635g01019	6544.65	6533.43	6337.56	1047.71	1044.01	1040.71	6471.88	1044.14	2.63186	0	0	maker-Niben101Scf17635-augustus-gene-1.18	Niben101Scf17635	186117	190257	+	1360	-	Desumoylating isopeptidase 1	-
Niben101Scf04404g01009	330.619	404.166	424.385	48.8269	60.2314	78.2682	386.39	62.4421	2.63152	5.8e-55	6.99e-54	augustus_masked-Niben101Scf04404-processed-gene-1.8	Niben101Scf04404	162553	163950	-	1398	-	UDP-Glycosyltransferase superfamily protein	UDPGT
novel.382	464.933	439.311	424.385	80.2747	57.7217	76.548	442.876	71.5148	2.6309	2.99e-72	4.48e-71	-	Niben101Scf00345	171706	173092	-	1387	-	-	-
Niben101Scf07129g00006	1113.54	1063.72	1166.18	188.687	164.8	186.639	1114.48	180.042	2.63008	3.64e-173	1.21e-171	augustus_masked-Niben101Scf07129-processed-gene-0.5	Niben101Scf07129	7729	8856	-	816	-	Chloroplast-targeted copper chaperone protein	-
Niben101Scf00428g09006	115.946	117.15	121.085	13.2412	23.4233	20.6422	118.06	19.1022	2.6293	1.11e-21	6.7e-21	augustus_masked-Niben101Scf00428-processed-gene-9.5	Niben101Scf00428	912717	914165	+	855	-	Protein kinase superfamily protein	-
novel.3540	2082.44	2303.16	2250.06	370.753	318.724	383.6	2211.89	357.693	2.62876	5.36e-274	2.92e-272	-	Niben101Scf08516	391653	413532	+	17955	-	PF13456:Reverse transcriptase-like|PF00665:Integrase core domain|PF00078:Reverse transcriptase (RNA-dependent DNA polymerase)|PF03732:Retrotransposon gag protein	RVT_1
Niben101Scf00501g00004	299.623	387.765	342.094	50.4821	55.2121	61.0664	343.161	55.5868	2.62682	5.42e-55	6.54e-54	maker-Niben101Scf00501-snap-gene-0.3	Niben101Scf00501	71084	73248	+	962	-	Myb-related protein 306	Myb_DNA-binding
Niben101Scf05643g05001	1723.12	1736.16	1669.32	244.135	294.465	292.43	1709.53	277.01	2.62635	6.87e-243	3.28e-241	maker-Niben101Scf05643-snap-gene-5.0	Niben101Scf05643	552578	554595	+	1402	-	Isoaspartyl peptidase/L-asparaginase	Asparaginase_2
Niben101Scf01926g00011	660.09	653.694	601.897	105.102	95.3664	110.091	638.561	103.52	2.62548	6.46e-106	1.36e-104	maker-Niben101Scf01926-augustus-gene-0.10	Niben101Scf01926	65148	68338	+	2184	-	glucose-6-phosphate/phosphate translocator 2	-
Niben101Scf00381g08009	3642.55	3766.36	3850.03	633.922	623.228	567.659	3752.98	608.27	2.62466	0	0	snap_masked-Niben101Scf00381-processed-gene-8.8	Niben101Scf00381	867151	868402	+	1212	-	Transmembrane amino acid transporter family protein	Aa_trans
Niben101Scf00586g02009	346.691	343.248	346.796	63.7232	57.7217	46.4448	345.578	55.9633	2.62465	1.86e-59	2.39e-58	maker-Niben101Scf00586-snap-gene-2.8	Niben101Scf00586	217010	224184	+	420	-	Cysteine/Histidine-rich C1 domain family protein	-
Niben101Scf05468g06002	322.583	347.934	404.4	55.4475	40.9908	78.2682	358.306	58.2355	2.62342	5.76e-48	6.19e-47	maker-Niben101Scf05468-snap-gene-6.1	Niben101Scf05468	610538	621526	-	993	-	HXXXD-type acyl-transferase family protein	-
Niben101Scf02174g00010	1445.31	1547.55	1603.49	269.789	216.666	259.747	1532.12	248.734	2.62281	1.09e-204	4.35e-203	maker-Niben101Scf02174-snap-gene-0.9	Niben101Scf02174	14143	19567	+	4865	-	Receptor-like protein kinase	-
Niben101Scf08196g01007	7652.45	7931.02	7589.55	1271.15	1263.19	1231.65	7724.34	1255.33	2.6212	0	0	maker-Niben101Scf08196-augustus-gene-1.6	Niben101Scf08196	195179	198846	-	2113	-	cinnamate-4-hydroxylase	p450
Niben101Scf01739g08010	1321.33	1334.33	1287.26	196.135	230.05	215.022	1314.31	213.736	2.62071	7.41e-205	2.96e-203	augustus_masked-Niben101Scf01739-processed-gene-8.9	Niben101Scf01739	851559	852218	+	660	-	VQ motif protein [Medicago truncatula]	-
novel.521	360.467	340.905	311.529	59.5854	55.2121	49.8852	337.634	54.8942	2.61993	7.14e-58	8.95e-57	-	Niben101Scf00560	448076	461060	-	944	-	-	-
Niben101Scf26775g00013	5229.06	5270.56	5346.54	851.574	869.172	860.09	5282.05	860.279	2.61823	0	0	maker-Niben101Scf26775-snap-gene-0.12	Niben101Scf26775	40779	45360	+	2975	-	Phosphate transporter PHO1 homolog 9	SPX
Niben101Scf02164g00002	513.148	558.803	550.172	71.1714	98.7126	94.6099	540.708	88.1646	2.61759	5.77e-85	9.84e-84	augustus_masked-Niben101Scf02164-processed-gene-0.1	Niben101Scf02164	22478	23095	-	618	-	BnaA07g11120D [Brassica napus]	-
Niben101Scf00311g02004	245.668	265.929	240.994	40.5512	50.1928	31.8233	250.864	40.8558	2.61653	2.69e-42	2.64e-41	augustus_masked-Niben101Scf00311-processed-gene-2.3	Niben101Scf00311	208621	210429	+	1206	-	mitogen-activated protein kinase kinase kinase 15	Pkinase
Niben101Scf02459g00018	309.955	257.729	298.598	51.3096	42.6639	47.3049	288.761	47.0928	2.61622	4.06e-49	4.45e-48	augustus_masked-Niben101Scf02459-processed-gene-0.17	Niben101Scf02459	1875	14209	-	3930	-	Receptor-like protein kinase	Pkinase
Niben101Scf00935g00013	1584.22	1690.47	1746.91	269.789	275.224	274.369	1673.87	273.127	2.61548	4.59e-249	2.24e-247	maker-Niben101Scf00935-snap-gene-0.12	Niben101Scf00935	31275	38416	-	1027	-	Core-2/I-branching beta-1,6-N-acetylglucosaminyltransferase family protein	-
Niben101Scf07470g00005	2836.66	2617.12	2703.84	427.856	467.63	436.926	2719.21	444.137	2.61418	0	0	maker-Niben101Scf07470-snap-gene-0.4	Niben101Scf07470	70104	74723	-	1767	-	Protein of unknown function (DUF506)	-
Niben101Scf13180g01003	29535.3	30275	30191.3	4782.55	5002.55	4917.13	30000.5	4900.75	2.61394	0	0	snap_masked-Niben101Scf13180-processed-gene-1.2	Niben101Scf13180	163717	167738	-	2954	-	3-hydroxy-3-methylglutaryl-coenzyme A reductase 1	-
Niben101Scf01954g02001	97.5785	90.2051	110.505	12.4136	17.5675	18.922	99.4294	16.301	2.6107	1.68e-18	9.07e-18	maker-Niben101Scf01954-snap-gene-2.0	Niben101Scf01954	228220	229690	+	849	-	Catechol O-methyltransferase	-
novel.60	192.861	221.413	192.795	25.6548	30.9522	43.0045	202.356	33.2038	2.61039	8.6e-34	7.13e-33	-	Niben101Ctg11673	1	1338	+	1250	-	-	-
Niben101Scf23821g00013	1375.28	1534.66	1455.37	230.893	256.82	228.784	1455.1	238.832	2.60673	1.85e-210	7.63e-209	maker-Niben101Scf23821-snap-gene-0.12	Niben101Scf23821	13766	17956	-	1524	-	Prolyl 4-hydroxylase subunit alpha-1	-
novel.907	74.6189	59.7463	75.2372	15.7239	11.7117	6.88072	69.8674	11.4388	2.60647	4.75e-13	2.06e-12	-	Niben101Scf01202	144191	145354	-	1164	-	-	-
Niben101Scf02021g06008	360.467	373.707	345.621	67.8611	59.3948	49.8852	359.931	59.0471	2.60609	1.01e-60	1.32e-59	maker-Niben101Scf02021-snap-gene-6.7	Niben101Scf02021	654677	656645	-	819	-	Early nodulin-like protein 1	Cu_bind_like
novel.707	234.188	284.673	269.208	48.8269	46.0101	34.4036	262.69	43.0802	2.60601	2.05e-43	2.06e-42	-	Niben101Scf00851	302108	306856	+	4749	-	PF00646:F-box domain	F-box
Niben101Scf01700g00004	357.023	395.965	425.56	55.4475	58.5583	79.9883	392.849	64.6647	2.60488	2.88e-60	3.74e-59	augustus_masked-Niben101Scf01700-processed-gene-0.3	Niben101Scf01700	69806	70555	-	750	-	Zinc finger protein 1	-
Niben101Scf09238g02007	1284.59	1341.36	1266.1	238.341	199.935	202.121	1297.35	213.466	2.60275	1.99e-192	7.34e-191	augustus_masked-Niben101Scf09238-processed-gene-2.6	Niben101Scf09238	223225	232675	-	1944	-	UBX domain-containing protein 6	-
novel.1817	129.722	119.493	190.444	28.1375	15.8944	28.383	146.553	24.1383	2.60248	7.26e-22	4.4e-21	-	Niben101Scf02829	599743	603519	+	932	-	-	-
Niben101Ctg12141g00005	249.112	223.756	211.605	34.7581	34.2984	43.8646	228.157	37.6404	2.60152	1.92e-39	1.78e-38	maker-Niben101Ctg12141-snap-gene-0.4	Niben101Ctg12141	79	1438	+	874	-	Domain of unknown function (DUF1767)	-
Niben101Scf07355g02001	953.974	1021.54	1105.05	166.343	183.204	158.256	1026.85	169.268	2.60025	5.79e-150	1.66e-148	maker-Niben101Scf07355-snap-gene-2.0	Niben101Scf07355	185075	188986	-	1714	-	Protein phosphatase 2C family protein	PP2C
Niben101Scf08194g01022	1115.84	1205.47	1107.4	231.721	167.309	165.997	1142.9	188.343	2.59995	6.65e-137	1.74e-135	maker-Niben101Scf08194-snap-gene-1.21	Niben101Scf08194	102254	115130	-	5652	-	Tm-1 protein [Solanum habrochaites]	-
Niben101Scf17839g01006	7883.2	7934.54	7993.95	1284.4	1297.48	1347.76	7937.23	1309.88	2.5994	0	0	maker-Niben101Scf17839-snap-gene-1.5	Niben101Scf17839	181801	188637	-	1855	-	Methylenetetrahydrofolate reductase 1	-
Niben101Scf00530g11015	711.749	658.38	668.906	113.378	107.915	115.252	679.678	112.181	2.59933	1.79e-113	4.02e-112	maker-Niben101Scf00530-snap-gene-11.14	Niben101Scf00530	1167036	1168849	-	1362	-	wall-associated receptor kinase galacturonan-binding protein [Medicago truncatula]	-
Niben101Scf24439g00006	688.79	692.354	646.569	124.136	105.405	104.931	675.904	111.491	2.59915	6.98e-110	1.52e-108	maker-Niben101Scf24439-snap-gene-0.5	Niben101Scf24439	43223	49907	-	1610	-	alpha/beta-Hydrolases superfamily protein	-
Niben101Scf03852g01005	328.323	377.221	349.148	54.6199	56.8852	62.7865	351.564	58.0972	2.59792	6.35e-60	8.19e-59	maker-Niben101Scf03852-snap-gene-1.4	Niben101Scf03852	96377	100921	+	1330	-	Calcium-binding EF-hand family protein	-
Niben101Scf06700g04003	196.305	219.07	179.864	34.7581	35.9715	27.5229	198.413	32.7508	2.59743	1.99e-34	1.67e-33	maker-Niben101Scf06700-augustus-gene-4.2	Niben101Scf06700	470360	474715	-	2375	-	Annexin D5	-
Niben101Scf02793g13014	3967.43	3780.42	4106.3	671.991	685.132	601.203	3951.38	652.775	2.59717	0	0	augustus_masked-Niben101Scf02793-processed-gene-13.13	Niben101Scf02793	1302720	1305922	+	1807	-	Activator of 90 kDa heat shock protein ATPase homolog	-
Niben101Scf06578g00021	154.978	201.497	166.932	33.103	30.1157	23.2224	174.469	28.8137	2.59591	1.46e-29	1.09e-28	augustus_masked-Niben101Scf06578-processed-gene-0.20	Niben101Scf06578	64075	64419	+	345	-	Calcium-binding protein PBP1	-
novel.1391	145.794	137.065	195.146	20.6894	35.135	23.2224	159.335	26.3489	2.59573	5.95e-25	3.96e-24	-	Niben101Scf02077	343902	345333	+	1432	-	-	-
Niben101Scf02864g05007	444.269	330.362	414.98	52.9648	73.6161	70.5273	396.537	65.7028	2.59469	5.98e-56	7.31e-55	maker-Niben101Scf02864-snap-gene-5.6	Niben101Scf02864	551113	558351	+	4419	-	ATP binding microtubule motor family protein	Kinesin
Niben101Scf01943g08004	24235.1	25667.5	25630	4131.25	4213.69	4166.27	25177.5	4170.4	2.59386	0	0	maker-Niben101Scf01943-snap-gene-8.3	Niben101Scf01943	814782	818847	-	2067	-	Cytochrome b561 and DOMON domain-containing protein	-
Niben101Scf00870g16009	622.207	636.122	568.981	110.895	97.0395	94.6099	609.103	100.848	2.59379	2.28e-98	4.48e-97	augustus_masked-Niben101Scf00870-processed-gene-16.8	Niben101Scf00870	1619751	1620086	+	336	-	BnaA07g35980D [Brassica napus]	-
Niben101Scf01111g01003	26408.2	27067.4	26629.3	4295.11	4464.65	4530.95	26701.6	4430.24	2.59157	0	0	maker-Niben101Scf01111-snap-gene-1.2	Niben101Scf01111	94959	100633	-	1964	-	Hydroxymethylglutaryl-CoA synthase	-
Niben101Scf10157g04004	2534.75	2737.78	2661.52	447.718	446.716	422.304	2644.68	438.913	2.59069	0	0	maker-Niben101Scf10157-snap-gene-4.3	Niben101Scf10157	391961	397491	+	3216	-	Sucrose synthase	Glycos_transf_1
novel.646	309.955	357.306	345.621	62.0681	51.0294	55.0457	337.627	56.0477	2.59001	7.11e-57	8.8e-56	-	Niben101Scf00757	198924	213500	-	900	-	PF02892:BED zinc finger	zf-BED
Niben101Scf02724g05004	112.502	115.978	125.787	24.8272	16.7309	17.2018	118.089	19.5867	2.58993	1.55e-21	9.29e-21	maker-Niben101Scf02724-snap-gene-5.3	Niben101Scf02724	508021	510352	-	1275	-	Myb-related protein P	Myb_DNA-binding
Niben101Scf03080g04027	57.3991	74.9757	64.6569	9.9309	14.2213	8.6009	65.6773	10.9177	2.58696	1.29e-12	5.51e-12	snap_masked-Niben101Scf03080-processed-gene-4.26	Niben101Scf03080	398837	402731	-	2703	-	methyl esterase 10	-
Niben101Scf03534g01005	1410.87	1497.17	1663.45	275.582	240.926	244.265	1523.83	253.591	2.5865	3.18e-193	1.19e-191	snap_masked-Niben101Scf03534-processed-gene-1.4	Niben101Scf03534	129456	136769	-	3109	-	Aldehyde dehydrogenase family 2 member C4	Aldedh
Niben101Scf07288g09006	118.242	124.178	116.383	17.3791	20.9137	21.5022	119.601	19.9317	2.58616	2.28e-22	1.41e-21	maker-Niben101Scf07288-augustus-gene-9.5	Niben101Scf07288	920400	925417	-	2742	-	Cytochrome P450 superfamily protein	p450
Niben101Scf01376g04034	1483.19	1486.63	1468.3	235.859	269.368	233.944	1479.37	246.39	2.58572	3.81e-224	1.67e-222	maker-Niben101Scf01376-snap-gene-4.33	Niben101Scf01376	510667	519930	-	1026	-	tospovirus resistance protein A [Solanum lycopersicum]	-
Niben101Scf05278g05007	2935.39	3192.32	3051.81	580.957	460.937	486.811	3059.84	509.569	2.58553	1.17e-299	7.06e-298	maker-Niben101Scf05278-snap-gene-5.6	Niben101Scf05278	595860	600437	+	1917	-	CBL-interacting protein kinase 16	Pkinase
Niben101Scf10328g00023	138.906	147.608	106.978	19.8618	27.6061	18.0619	131.164	21.8432	2.58526	2.74e-22	1.69e-21	maker-Niben101Scf10328-snap-gene-0.22	Niben101Scf10328	49758	56954	+	1848	-	Exostosin family protein	-
Niben101Scf01942g01010	1686.39	1560.43	1628.18	254.893	289.445	268.348	1625	270.895	2.58481	5.8e-237	2.7e-235	snap_masked-Niben101Scf01942-processed-gene-1.9	Niben101Scf01942	176421	180792	+	1662	-	ripening regulated protein DDTFR8 [Nicotiana tabacum]	-
Niben101Scf03377g01010	564.807	538.888	494.92	82.7575	97.876	86.009	532.872	88.8808	2.58398	4.54e-86	7.84e-85	maker-Niben101Scf03377-snap-gene-1.9	Niben101Scf03377	124901	126574	-	1540	-	Protein kinase 2	Pkinase
Niben101Scf16150g00002	1321.33	1376.51	1360.15	225.928	228.377	222.763	1352.66	225.689	2.58323	5.76e-216	2.4e-214	maker-Niben101Scf16150-snap-gene-0.1	Niben101Scf16150	59198	66409	+	2363	-	Receptor-like protein kinase	Pkinase_Tyr
novel.2316	72.3229	79.6617	110.505	16.5515	6.69238	20.6422	87.4964	14.6287	2.58255	5.98e-14	2.71e-13	-	Niben101Scf04036	359894	360916	-	1023	-	-	-
Niben101Scf11609g02001	94.1346	85.5192	86.993	17.3791	9.20202	18.0619	88.8822	14.881	2.57978	2.91e-16	1.45e-15	maker-Niben101Scf11609-snap-gene-2.0	Niben101Scf11609	257640	259178	-	642	-	Unknown protein	-
Niben101Scf10735g00008	105.614	134.722	126.963	14.8963	22.5868	24.0825	122.433	20.5219	2.57863	1.96e-21	1.17e-20	snap_masked-Niben101Scf10735-processed-gene-0.7	Niben101Scf10735	26908	34603	+	273	-	conserved hypothetical protein [Ricinus communis] gb|EEF34025.1| conserved hypothetical protein [Ricinus communis]	-
Niben101Scf07678g07011	216.969	243.671	177.513	28.9651	44.337	33.5435	212.717	35.6152	2.57859	3.34e-33	2.74e-32	maker-Niben101Scf07678-snap-gene-7.10	Niben101Scf07678	755046	757959	+	2159	-	Protein argonaute 1	-
Niben101Scf01051g01013	59.6951	67.9467	68.1837	13.2412	10.0386	9.46099	65.2752	10.9136	2.57835	8.01e-13	3.44e-12	maker-Niben101Scf01051-snap-gene-1.12	Niben101Scf01051	150634	169103	+	1749	-	DNA mismatch repair protein MutS	-
Niben101Scf05552g09003	901.166	795.445	829.96	134.067	150.578	138.474	842.191	141.04	2.57822	3.76e-130	9.37e-129	snap_masked-Niben101Scf05552-processed-gene-9.2	Niben101Scf05552	981714	982600	-	839	-	peptidoglycan-binding LysM domain-containing protein	-
novel.4335	368.502	345.591	339.743	67.8611	49.3563	59.3462	351.279	58.8545	2.57712	2.84e-58	3.58e-57	-	Niben101Scf19071	15636	31371	-	810	-	-	-
Niben101Scf07883g04010	272.072	274.13	282.139	45.5166	42.6639	50.7453	276.114	46.3086	2.57671	1.34e-48	1.46e-47	augustus_masked-Niben101Scf07883-processed-gene-4.9	Niben101Scf07883	436258	436983	-	726	-	RING finger protein 165	-
Niben101Scf03365g01006	1372.99	1528.8	1547.06	259.031	269.368	217.603	1482.95	248.667	2.57511	1.86e-189	6.72e-188	maker-Niben101Scf03365-snap-gene-1.5	Niben101Scf03365	157613	163337	+	2619	-	TenA family transcriptional regulator [Prochlorococcus sp. W7]	-
Niben101Scf03226g00003	72.3229	70.2897	77.5883	14.0688	11.7117	11.1812	73.4003	12.3205	2.57341	2.58e-14	1.19e-13	maker-Niben101Scf03226-snap-gene-0.2	Niben101Scf03226	50629	53114	-	2028	-	Predicted AT-hook DNA-binding family protein	-
Niben101Scf06650g00006	4738.87	4807.82	4884.54	752.265	827.345	847.188	4810.41	808.933	2.57249	0	0	maker-Niben101Scf06650-augustus-gene-0.5	Niben101Scf06650	27181	30246	-	1969	-	Pectinesterase/pectinesterase inhibitor U1	-
Niben101Scf12289g00014	257.148	311.618	259.803	57.9302	49.3563	31.8233	276.19	46.3699	2.57134	1.56e-40	1.47e-39	maker-Niben101Scf12289-snap-gene-0.13	Niben101Scf12289	74251	84392	+	1126	-	Cytochrome c	-
Niben101Scf00761g03004	1837.92	1834.56	1892.69	337.65	292.791	306.192	1855.06	312.211	2.57047	3.55e-268	1.89e-266	maker-Niben101Scf00761-augustus-gene-3.3	Niben101Scf00761	366700	371314	+	2762	-	U-box domain-containing protein 2	U-box
novel.4385	114.798	103.092	96.3976	18.2066	23.4233	11.1812	104.762	17.6037	2.57046	2.44e-18	1.31e-17	-	Niben101Scf21055	1	1123	+	992	-	PF13976:GAG-pre-integrase domain	-
novel.3773	800.144	671.267	705.349	136.55	118.79	110.952	725.586	122.097	2.57035	1.23e-104	2.54e-103	-	Niben101Scf10054	129676	132625	+	924	-	-	-
Niben101Scf02145g11009	195.157	200.326	193.971	34.7581	31.7888	32.6834	196.485	33.0768	2.57025	1.66e-35	1.42e-34	augustus_masked-Niben101Scf02145-processed-gene-11.8	Niben101Scf02145	1153730	1155034	+	1305	-	F-box plant-like protein, putative [Medicago truncatula]	-
Niben101Scf06348g00038	538.404	504.914	484.339	86.0678	83.6547	87.7291	509.219	85.8172	2.56929	4.24e-85	7.25e-84	augustus_masked-Niben101Scf06348-processed-gene-0.37	Niben101Scf06348	67704	74029	-	2849	-	Flap endonuclease 1	XPG_I
Niben101Scf07942g04004	412.126	352.62	383.239	56.2751	76.1258	61.0664	382.662	64.4891	2.5691	1.1e-60	1.44e-59	augustus_masked-Niben101Scf07942-processed-gene-4.3	Niben101Scf07942	462156	472138	+	798	-	Unknown protein	-
Niben101Scf04107g01003	262.888	328.019	326.811	48.8269	55.2121	50.7453	305.906	51.5948	2.56746	2.74e-49	3.01e-48	maker-Niben101Scf04107-snap-gene-1.2	Niben101Scf04107	133855	135661	-	936	-	product [Oryza sativa Japonica Group]	-
Niben101Scf16022g04010	14181	14301.6	14725.3	2545.62	2408.42	2342.88	14402.7	2432.31	2.5657	0	0	maker-Niben101Scf16022-augustus-gene-4.9	Niben101Scf16022	520261	526959	+	3665	-	Phospholipase D A	C2
Niben101Scf08698g00005	112.502	162.838	142.245	33.9306	15.0578	21.5022	139.195	23.4969	2.56435	6.56e-21	3.86e-20	maker-Niben101Scf08698-augustus-gene-0.4	Niben101Scf08698	10230	12470	+	1653	-	gibberellin 2-oxidase	2OG-FeII_Oxy
Niben101Scf03474g03004	571.695	583.405	554.874	111.723	80.3085	97.1901	569.991	96.4071	2.56334	2.45e-88	4.32e-87	augustus_masked-Niben101Scf03474-processed-gene-3.3	Niben101Scf03474	332153	332644	+	492	-	RING finger protein 44	-
novel.3445	668.126	679.467	679.486	117.516	110.424	115.252	675.693	114.397	2.56226	2.02e-113	4.54e-112	-	Niben101Scf08053	106216	113143	-	6928	-	-	-
Niben101Scf00869g03009	87.2467	83.1762	102.276	14.0688	19.2406	12.9013	90.8995	15.4036	2.5598	1.02e-16	5.16e-16	maker-Niben101Scf00869-snap-gene-3.8	Niben101Scf00869	324179	329141	-	1733	-	Polyamine oxidase 1	Amino_oxidase
Niben101Scf12528g00009	1708.2	1643.61	1629.36	258.203	307.849	280.389	1660.39	282.147	2.55726	6.75e-235	3.09e-233	maker-Niben101Scf12528-augustus-gene-0.8	Niben101Scf12528	123993	139494	-	2241	-	External alternative NAD(P)H-ubiquinone oxidoreductase B1, mitochondrial	Pyr_redox_2
Niben101Scf25866g00015	140.054	161.666	138.719	26.4824	20.9137	27.5229	146.813	24.973	2.55608	4.87e-26	3.35e-25	snap_masked-Niben101Scf25866-processed-gene-0.14	Niben101Scf25866	46228	50382	+	1657	-	BTB/POZ and TAZ domain-containing protein 1	BTB
Niben101Scf06245g01017	19873.9	19948.2	19772.1	3337.61	3408.09	3398.21	19864.7	3381.31	2.5546	0	0	maker-Niben101Scf06245-snap-gene-1.16	Niben101Scf06245	159069	161716	-	1986	-	Terpene synthase 5	-
Niben101Scf00311g03010	4403.66	4622.72	4725.84	771.3	779.662	791.282	4584.07	780.748	2.55374	0	0	maker-Niben101Scf00311-snap-gene-3.9	Niben101Scf00311	309859	320049	-	1984	-	Dihydrolipoyllysine-residue succinyltransferase component of 2-oxoglutarate dehydrogenase complex	Biotin_lipoyl
Niben101Scf04627g00001	200.897	205.012	222.185	26.4824	35.9715	44.7247	209.364	35.7262	2.55359	1.89e-34	1.59e-33	augustus_masked-Niben101Scf04627-processed-gene-0.0	Niben101Scf04627	68280	69125	-	846	-	TGACG-sequence-specific DNA-binding protein TGA-2.1	bZIP_1
Niben101Scf03930g00018	56596.7	58419	59529.1	10086.5	9883.8	9778.36	58181.6	9916.21	2.55266	0	0	maker-Niben101Scf03930-snap-gene-0.17	Niben101Scf03930	1	2964	-	855	-	Early nodulin-like protein 1	Cu_bind_like
Niben101Scf02828g04012	99.8745	62.0892	79.9395	11.586	13.3848	16.3417	80.6344	13.7708	2.5523	2.84e-14	1.31e-13	augustus_masked-Niben101Scf02828-processed-gene-4.11	Niben101Scf02828	459158	460388	-	1106	-	conserved hypothetical protein [Ricinus communis] gb|EEF29741.1| conserved hypothetical protein [Ricinus communis]	-
Niben101Scf03830g02010	1479.75	1315.59	1260.22	218.48	240.926	232.224	1351.85	230.543	2.55222	4.72e-179	1.62e-177	maker-Niben101Scf03830-snap-gene-2.9	Niben101Scf03830	228809	231481	-	2255	-	conserved hypothetical protein [Ricinus communis] gb|EEF43624.1| conserved hypothetical protein [Ricinus communis]	-
novel.57	417.866	369.021	426.736	63.7232	71.1065	72.2475	404.541	69.0258	2.55174	3.57e-66	4.97e-65	-	Niben101Ctg11558	1	1307	-	1307	-	-	-
Niben101Scf01721g04004	173.345	207.355	186.917	24.8272	35.9715	36.1238	189.206	32.3075	2.55146	8.37e-32	6.63e-31	augustus_masked-Niben101Scf01721-processed-gene-4.3	Niben101Scf01721	459136	459480	+	345	-	BnaC08g30070D [Brassica napus]	-
Niben101Scf05349g01037	1055	1049.66	1020.4	201.101	159.78	172.018	1041.69	177.633	2.55137	3.54e-154	1.04e-152	maker-Niben101Scf05349-snap-gene-1.36	Niben101Scf05349	131035	139338	+	1532	-	Reticulon family protein	-
Niben101Ctg15714g00002	1076.81	1199.61	1107.4	183.722	182.367	211.582	1127.94	192.557	2.55109	6.96e-163	2.18e-161	maker-Niben101Ctg15714-snap-gene-0.1	Niben101Ctg15714	767	1287	-	498	-	Zinc finger protein 1	-
Niben101Scf03121g00006	101.022	96.0626	98.7488	17.3791	15.0578	18.0619	98.6113	16.8329	2.55104	1.43e-18	7.76e-18	maker-Niben101Scf03121-augustus-gene-0.5	Niben101Scf03121	247	2979	-	1590	-	GDSL esterase/lipase 2	Lipase_GDSL
Niben101Scf07201g01003	68.879	57.4033	81.1151	9.9309	7.52892	18.0619	69.1324	11.8406	2.55006	3.51e-12	1.46e-11	maker-Niben101Scf07201-snap-gene-1.2	Niben101Scf07201	72173	102094	-	1773	-	receptor kinase 3	B_lectin
novel.886	79.2108	73.8042	112.856	14.0688	19.2406	12.0413	88.6236	15.1169	2.54982	3.28e-15	1.57e-14	-	Niben101Scf01170	248093	250299	-	1221	-	-	-
Niben101Scf09044g01015	2076.7	1853.31	1909.14	316.134	353.023	330.274	1946.38	333.144	2.54679	1.82e-253	9.11e-252	augustus_masked-Niben101Scf09044-processed-gene-1.14	Niben101Scf09044	173932	174690	-	759	-	Thaumatin-like protein	Thaumatin
Niben101Scf07019g02006	497.076	527.173	507.851	94.3435	81.1451	86.8691	510.7	87.4525	2.54554	8.6e-85	1.47e-83	maker-Niben101Scf07019-snap-gene-2.5	Niben101Scf07019	309476	313368	-	1765	-	High affinity nitrate transporter 2.7	MFS_1
Niben101Scf01494g08005	265.184	290.531	311.529	50.4821	60.2314	37.8439	289.081	49.5191	2.54336	5.17e-45	5.3e-44	maker-Niben101Scf01494-snap-gene-8.4	Niben101Scf01494	826705	829903	-	1388	-	IAA-amino acid hydrolase ILR1-like 1	Peptidase_M20
novel.2037	308.807	295.217	331.514	59.5854	40.1543	61.0664	311.846	53.602	2.54115	7.36e-49	8.03e-48	-	Niben101Scf03340	401055	407530	+	1748	-	PF04535:Domain of unknown function (DUF588)	-
Niben101Scf00063g10026	1917.13	1909.54	2034.93	335.168	337.965	334.575	1953.87	335.903	2.54014	5.4e-284	3.08e-282	augustus_masked-Niben101Scf00063-processed-gene-10.25	Niben101Scf00063	1088047	1088709	-	663	-	calcium ion binding protein, putative [Ricinus communis] gb|EEF30528.1| calcium ion binding protein, putative [Ricinus communis]	-
Niben101Ctg06307g00001	438.529	470.941	484.339	76.1369	87.8374	75.6879	464.603	79.8874	2.53953	4.83e-76	7.54e-75	maker-Niben101Ctg06307-snap-gene-0.0	Niben101Ctg06307	3	705	+	432	-	Phosphoenolpyruvate carboxykinase [ATP]	-
Niben101Scf36191g00003	96.4305	112.464	137.543	20.6894	22.5868	16.3417	115.479	19.8726	2.53677	8.66e-20	4.91e-19	maker-Niben101Scf36191-snap-gene-0.2	Niben101Scf36191	14275	18181	+	1813	-	mitogen-activated protein kinase 3	Pkinase
Niben101Scf05233g00006	226.153	236.642	258.628	42.2063	52.7025	29.243	240.474	41.3839	2.53633	3.38e-37	3e-36	maker-Niben101Scf05233-augustus-gene-0.5	Niben101Scf05233	60714	66778	+	3591	-	BRCT domain-containing DNA repair protein	-
Niben101Scf00530g04002	368.502	424.081	396.171	78.6196	77.7989	48.165	396.251	68.1945	2.53606	6.58e-56	8.03e-55	maker-Niben101Scf00530-snap-gene-4.1	Niben101Scf00530	441790	451559	+	1198	-	Trehalose-phosphate phosphatase A	-
Niben101Scf00207g03002	468.377	527.173	452.599	71.999	97.0395	80.8484	482.716	83.2956	2.53499	1.53e-72	2.31e-71	augustus_masked-Niben101Scf00207-processed-gene-3.1	Niben101Scf00207	287749	288795	-	1047	-	Unknown protein	-
Niben101Scf00465g02013	13719.5	14721	14731.2	2644.1	2381.65	2423.73	14390.6	2483.16	2.53469	0	0	maker-Niben101Scf00465-snap-gene-2.12	Niben101Scf00465	178704	185331	+	4130	-	Phospholipid-transporting ATPase 10	-
Niben101Scf04882g00001	883.947	875.107	813.502	149.791	148.905	145.355	857.518	148.017	2.53432	5.76e-136	1.5e-134	maker-Niben101Scf04882-snap-gene-0.0	Niben101Scf04882	37481	39073	-	1502	-	Protein kinase 2	Pkinase
Niben101Scf01413g02004	1999.79	1947.03	2017.3	351.719	313.705	364.678	1988.04	343.367	2.5339	1.72e-275	9.41e-274	maker-Niben101Scf01413-augustus-gene-2.3	Niben101Scf01413	273526	279972	+	2416	-	External alternative NAD(P)H-ubiquinone oxidoreductase B1, mitochondrial	Pyr_redox_2
Niben101Scf07757g00001	251.408	234.299	199.849	42.2063	51.0294	24.9426	228.519	39.3928	2.53381	1.15e-32	9.29e-32	maker-Niben101Scf07757-snap-gene-0.0	Niben101Scf07757	72330	73360	+	813	-	Proteinase inhibitor type-2	-
Niben101Scf03435g02022	80.3588	78.4902	61.1302	4.96545	12.5482	20.6422	73.3264	12.7186	2.53377	9.24e-12	3.77e-11	maker-Niben101Scf03435-augustus-gene-2.21	Niben101Scf03435	314022	315905	+	1229	-	Protein kinase 2	Pkinase
Niben101Scf00864g01007	261.74	291.702	289.193	41.3787	49.3563	55.0457	280.878	48.5936	2.53244	9.86e-47	1.04e-45	maker-Niben101Scf00864-snap-gene-1.6	Niben101Scf00864	80626	84290	-	1857	-	Multidrug resistance protein MdtK	MatE
novel.3320	195.157	178.067	161.055	33.9306	29.2791	29.243	178.093	30.8176	2.53037	8.55e-31	6.61e-30	-	Niben101Scf07508	467589	473028	-	1632	-	-	-
Niben101Scf01719g08010	142350	147620	147688	25807.9	24901.5	25063	145886	25257.5	2.53004	0	0	augustus_masked-Niben101Scf01719-processed-gene-8.9	Niben101Scf01719	902259	910767	+	4676	-	ABC transporter ATP-binding protein YtrE	ABC2_membrane
novel.1444	98.7265	50.3743	69.3593	9.9309	15.0578	12.9013	72.82	12.63	2.52905	3.7e-12	1.54e-11	-	Niben101Scf02182	1657561	1658214	+	654	-	PF13976:GAG-pre-integrase domain|PF00665:Integrase core domain	rve
Niben101Scf05077g00005	206.637	193.297	243.345	44.689	41.8274	24.9426	214.426	37.153	2.52584	2.7e-32	2.17e-31	snap_masked-Niben101Scf05077-processed-gene-0.4	Niben101Scf05077	4635	21743	+	855	-	Calcium-binding EF-hand family protein	-
Niben101Scf00350g05006	365.058	425.253	366.781	82.7575	53.539	64.5067	385.697	66.9344	2.52563	5.77e-56	7.05e-55	augustus_masked-Niben101Scf00350-processed-gene-5.5	Niben101Scf00350	521905	522915	-	1011	-	Protein kinase family protein	Pkinase
Niben101Scf02167g00009	13167.4	13038.7	12855	2186.45	2318.07	2284.4	13020.4	2262.97	2.52459	0	0	maker-Niben101Scf02167-snap-gene-0.8	Niben101Scf02167	100247	105555	-	3714	-	Phospholipid-transporting ATPase 1	E1-E2_ATPase
Niben101Scf08855g02005	2147.88	2278.56	2164.24	398.891	363.898	382.74	2196.89	381.843	2.52427	3.9e-304	2.4e-302	augustus_masked-Niben101Scf08855-processed-gene-2.4	Niben101Scf08855	265811	267163	-	1353	-	U-box domain-containing protein 21	U-box
Niben101Scf00069g02013	9672.9	9764.41	9672.68	1724.67	1642.14	1693.52	9703.33	1686.77	2.52418	0	0	maker-Niben101Scf00069-snap-gene-2.12	Niben101Scf00069	270699	272982	-	923	-	Glutathione S-transferase	GST_C
Niben101Ctg09684g00002	3145.47	3385.62	3383.32	537.096	617.372	571.96	3304.81	575.476	2.52177	0	0	maker-Niben101Ctg09684-snap-gene-0.1	Niben101Ctg09684	3	932	-	514	-	L-ascorbate oxidase	-
Niben101Scf00920g00016	2236.27	2355.88	2367.62	411.305	403.216	397.361	2319.92	403.961	2.52154	0	0	maker-Niben101Scf00920-augustus-gene-0.15	Niben101Scf00920	82275	88675	-	2100	-	Vesicle-associated membrane protein 725	-
Niben101Scf08137g01034	678.458	741.556	694.768	140.688	102.059	125.573	704.927	122.773	2.52116	3.08e-101	6.22e-100	maker-Niben101Scf08137-snap-gene-1.33	Niben101Scf08137	93765	99117	-	3022	-	Receptor like protein kinase S.2	Pkinase
novel.1907	2386.66	2430.85	2428.75	414.615	417.437	432.625	2415.42	421.559	2.51868	0	0	-	Niben101Scf03037	152534	154775	-	1174	-	-	-
Niben101Scf02429g07037	86.0987	115.978	72.886	11.586	12.5482	24.0825	91.6542	16.0723	2.51593	1.89e-14	8.76e-14	maker-Niben101Scf02429-snap-gene-7.36	Niben101Scf02429	778298	783508	-	2623	-	Phosphate transporter PHO1 homolog 9	SPX
Niben101Scf05895g02016	65.435	62.0892	69.3593	18.2066	5.85583	10.3211	65.6278	11.4612	2.51503	1.78e-11	7.16e-11	maker-Niben101Scf05895-snap-gene-2.15	Niben101Scf05895	306619	308137	+	901	-	Lactoylglutathione lyase	-
Niben101Scf21242g00003	4549.46	4608.66	4899.82	838.333	827.345	796.443	4685.98	820.707	2.51313	0	0	augustus_masked-Niben101Scf21242-processed-gene-0.2	Niben101Scf21242	20641	26573	-	2357	-	MLO-like protein 6	-
novel.4197	265.184	279.987	212.78	49.6545	39.3177	43.8646	252.65	44.2789	2.5122	2.09e-39	1.94e-38	-	Niben101Scf15437	247604	270797	-	1537	-	-	-
Niben101Scf01376g04033	60.8431	84.3477	61.1302	8.27575	16.7309	11.1812	68.7736	12.0626	2.51146	3.51e-12	1.46e-11	maker-Niben101Scf01376-snap-gene-4.32	Niben101Scf01376	502099	510501	-	534	-	tospovirus resistance protein B [Solanum lycopersicum]	-
novel.2962	106.762	125.35	98.7488	19.0342	20.9137	18.0619	110.287	19.3366	2.51134	1.09e-19	6.16e-19	-	Niben101Scf05954	271546	276372	+	4827	-	PF00078:Reverse transcriptase (RNA-dependent DNA polymerase)|PF03732:Retrotransposon gag protein|PF00665:Integrase core domain|PF13650:Aspartyl protease	RVT_1
Niben101Scf06077g01010	118.242	167.524	142.245	17.3791	20.9137	36.9839	142.67	25.0922	2.51116	7.23e-21	4.25e-20	augustus_masked-Niben101Scf06077-processed-gene-1.9	Niben101Scf06077	179511	179720	-	210	-	Proton-coupled amino acid transporter 4	-
Niben101Scf06176g02022	102.17	113.635	115.207	15.7239	22.5868	19.7821	110.337	19.3643	2.51101	8.37e-20	4.74e-19	maker-Niben101Scf06176-snap-gene-2.21	Niben101Scf06176	250264	252871	-	2059	-	Tetratricopeptide repeat protein 4 homolog	TPR_1
Niben101Scf11177g00001	235.336	205.012	205.727	32.2754	36.8081	44.7247	215.358	37.936	2.50722	1.05e-35	9.08e-35	maker-Niben101Scf11177-augustus-gene-0.0	Niben101Scf11177	11362	13733	+	1466	-	alpha/beta-Hydrolases superfamily protein	-
Niben101Scf01230g02007	381.13	322.161	346.796	72.8266	51.8659	60.2063	350.029	61.6329	2.50521	1.07e-53	1.27e-52	maker-Niben101Scf01230-augustus-gene-2.6	Niben101Scf01230	243722	247425	+	1787	-	alpha/beta-Hydrolases superfamily protein	-
Niben101Scf02531g02012	73.4709	92.5481	86.993	20.6894	8.36547	15.4816	84.3373	14.8455	2.50499	2.47e-14	1.14e-13	augustus_masked-Niben101Scf02531-processed-gene-2.11	Niben101Scf02531	312191	312865	-	675	-	DUF1685 family protein [Medicago truncatula]	-
Niben101Scf02240g06018	3337.19	3464.11	3503.23	620.681	578.054	616.684	3434.84	605.14	2.5049	0	0	maker-Niben101Scf02240-augustus-gene-6.17	Niben101Scf02240	654154	666641	-	2525	-	Dynamin-related protein 1E	-
Niben101Scf12270g02002	34887.2	36276.5	36304.3	6141.43	6556.02	6248.55	35822.7	6315.33	2.50393	0	0	maker-Niben101Scf12270-augustus-gene-2.1	Niben101Scf12270	229945	235336	-	4720	-	beta-fructofuranosidase [Solanum tuberosum]	-
Niben101Scf04406g07007	98.7265	120.664	104.627	22.3445	15.8944	18.922	108.006	19.0536	2.50216	3.78e-19	2.1e-18	augustus_masked-Niben101Scf04406-processed-gene-7.6	Niben101Scf04406	766725	767537	+	813	-	translocation protein TolB [Helicobacter pylori]	-
Niben101Scf01400g00014	1600.29	1559.26	1514.15	270.617	255.147	300.171	1557.9	275.312	2.50123	2.69e-218	1.14e-216	augustus_masked-Niben101Scf01400-processed-gene-0.13	Niben101Scf01400	78860	79540	+	681	-	Thaumatin-like protein	Thaumatin
Niben101Scf06091g04005	2849.29	3085.72	3156.43	505.648	524.515	576.26	3030.48	535.474	2.50113	0	0	augustus_masked-Niben101Scf06091-processed-gene-4.4	Niben101Scf06091	409104	413254	+	1396	-	WRKY transcription factor 18	WRKY
Niben101Scf04011g11005	92.9866	77.3187	101.1	11.586	20.0771	16.3417	90.4684	16.0016	2.50023	7.19e-16	3.53e-15	maker-Niben101Scf04011-snap-gene-11.4	Niben101Scf04011	1102654	1105527	+	1804	-	glucose-6-phosphate/phosphate translocator 2	-
Niben101Scf05516g00011	1001.04	1104.72	1122.68	178.756	216.666	175.458	1076.15	190.293	2.49905	1.47e-143	4.02e-142	maker-Niben101Scf05516-snap-gene-0.10	Niben101Scf05516	85260	89431	-	3695	-	Leucine-rich repeat receptor-like protein kinase family protein	Pkinase
novel.1303	140.054	139.408	128.138	29.7927	20.9137	21.5022	135.867	24.0695	2.49542	1.34e-23	8.58e-23	-	Niben101Scf01917	468198	470119	-	714	-	-	-
Niben101Scf09597g01002	2375.18	2385.16	2190.11	390.615	450.062	392.201	2316.82	410.959	2.49497	3.15e-276	1.74e-274	snap_masked-Niben101Scf09597-processed-gene-1.1	Niben101Scf09597	119597	124274	-	1354	-	Ribonuclease 1	Ribonuclease_T2
Niben101Scf00397g11005	281.256	287.016	265.681	52.1372	50.1928	45.5847	277.984	49.3049	2.49446	4.4e-47	4.66e-46	maker-Niben101Scf00397-snap-gene-11.4	Niben101Scf00397	1172290	1183260	-	1524	-	MADS-box transcription factor 47	SRF-TF
Niben101Scf07275g02012	2736.79	2687.41	2735.58	455.166	465.957	528.955	2719.93	483.359	2.49317	0	0	snap_masked-Niben101Scf07275-processed-gene-2.11	Niben101Scf07275	243508	272831	+	1896	-	Heat shock-related 70 kDa protein 2	HSP70
Niben101Scf06517g00007	154.978	93.7196	96.3976	27.31	15.8944	18.0619	115.032	20.4221	2.49289	6.8e-17	3.47e-16	snap_masked-Niben101Scf06517-processed-gene-0.6	Niben101Scf06517	43469	43759	-	192	-	MADS-box transcription factor 57	-
Niben101Scf01033g00006	895.426	920.795	894.617	173.791	148.069	159.977	903.613	160.612	2.49183	3.97e-139	1.06e-137	maker-Niben101Scf01033-snap-gene-0.5	Niben101Scf01033	55309	60184	+	1730	-	Receptor-like protein kinase	Pkinase_Tyr
Niben101Scf02114g02005	592.359	738.042	655.974	133.24	107.915	111.812	662.125	117.655	2.49163	6.82e-89	1.21e-87	augustus_masked-Niben101Scf02114-processed-gene-2.4	Niben101Scf02114	258629	273313	-	1894	-	MAC/Perforin domain-containing protein	-
Niben101Scf01545g01012	288.144	350.277	364.43	66.206	50.1928	61.9265	334.284	59.4417	2.49116	8.82e-50	9.77e-49	maker-Niben101Scf01545-augustus-gene-1.11	Niben101Scf01545	116930	118018	-	790	-	Plant natriuretic peptide A [Theobroma cacao] gb|EOY31422.1| Plant natriuretic peptide A [Theobroma cacao]	-
Niben101Scf01061g08031	225.005	217.898	266.857	36.4133	44.337	45.5847	236.587	42.1117	2.49095	3.68e-38	3.33e-37	augustus_masked-Niben101Scf01061-processed-gene-8.30	Niben101Scf01061	832825	833244	+	420	-	UDP-Glycosyltransferase superfamily protein	UDPGT
Niben101Scf04159g01006	583.175	605.663	597.195	116.688	105.405	95.4699	595.344	105.854	2.49051	3.2e-94	6.02e-93	augustus_masked-Niben101Scf04159-processed-gene-1.5	Niben101Scf04159	238245	238778	+	534	-	Reticulon family protein	-
Niben101Scf06722g05003	269.776	267.101	295.071	44.689	52.7025	50.7453	277.316	49.3789	2.48998	2.47e-46	2.59e-45	maker-Niben101Scf06722-snap-gene-5.2	Niben101Scf06722	521190	524728	-	2226	-	exocyst subunit exo70 family protein H2	Exo70
novel.3140	188.269	208.526	217.482	34.7581	40.1543	34.4036	204.759	36.4387	2.48984	9.58e-35	8.08e-34	-	Niben101Scf06668	721310	724372	+	986	-	-	-
Niben101Scf07751g01008	463.785	474.456	419.682	99.309	81.1451	61.0664	452.641	80.5068	2.48896	4.88e-62	6.47e-61	maker-Niben101Scf07751-augustus-gene-1.7	Niben101Scf07751	143749	147950	+	1391	-	BnaC03g61080D [Brassica napus]	-
Niben101Scf00894g03020	412.126	392.451	399.697	66.206	70.27	78.2682	401.425	71.5814	2.48853	4.44e-66	6.17e-65	maker-Niben101Scf00894-augustus-gene-3.19	Niben101Scf00894	319606	328508	-	1747	-	Mannose-6-phosphate isomerase 1	-
Niben101Scf02093g00004	16103.9	17027.7	17373.9	3188.65	2906.16	2913.12	16835.2	3002.64	2.487	0	0	maker-Niben101Scf02093-snap-gene-0.3	Niben101Scf02093	7079	9011	-	1614	-	Syntaxin-121	SNARE
Niben101Scf02812g03006	1554.37	1668.21	1664.62	323.582	273.551	274.369	1629.07	290.5	2.48666	9.48e-212	3.92e-210	maker-Niben101Scf02812-augustus-gene-3.5	Niben101Scf02812	335084	339975	+	1776	-	Auxin efflux carrier family protein	-
Niben101Scf01322g04020	2554.26	2753.01	2831.97	493.234	486.034	473.049	2713.08	484.106	2.48622	0	0	maker-Niben101Scf01322-snap-gene-4.19	Niben101Scf01322	414193	425634	+	4190	-	Protein of unknown function (DUF810)	-
Niben101Scf02655g01002	412.126	446.34	485.515	86.0678	63.5776	90.3094	447.993	79.9849	2.48619	1.65e-64	2.25e-63	snap_masked-Niben101Scf02655-processed-gene-1.1	Niben101Scf02655	65553	97027	-	422	-	Unknown protein	-
Niben101Scf07437g02007	73.4709	108.949	137.543	23.1721	21.7502	12.0413	106.654	18.9879	2.48602	1.75e-15	8.46e-15	augustus_masked-Niben101Scf07437-processed-gene-2.6	Niben101Scf07437	275686	276597	+	912	-	transferase, transferring glycosyl groups, putative [Ricinus communis] gb|EEF42260.1| transferase, transferring glycosyl groups, putative [Ricinus communis]	Glyco_transf_8
novel.3518	3549.56	3461.77	3443.28	572.682	660.872	633.886	3484.87	622.48	2.48535	0	0	-	Niben101Scf08341	831012	832015	-	579	-	PF06376:Protein of unknown function (DUF1070)	-
Niben101Scf06637g00012	2064.07	2126.26	2074.9	376.546	350.513	393.061	2088.41	373.374	2.48405	2.16e-290	1.26e-288	maker-Niben101Scf06637-snap-gene-0.11	Niben101Scf06637	100555	104767	+	1328	-	Phosphoenolpyruvate carboxykinase [ATP]	-
Niben101Scf00199g05008	111.354	144.094	168.108	26.4824	25.0964	24.0825	141.185	25.2204	2.48386	1.06e-22	6.6e-22	augustus_masked-Niben101Scf00199-processed-gene-5.7	Niben101Scf00199	461304	462596	+	1293	-	HXXXD-type acyl-transferase family protein	-
Niben101Scf07482g01002	560.216	574.033	577.21	110.067	111.261	84.2888	570.486	101.872	2.48384	1.89e-86	3.27e-85	snap_masked-Niben101Scf07482-processed-gene-1.1	Niben101Scf07482	153814	155037	+	1209	-	U-box domain-containing protein 25	U-box
novel.3338	368.502	374.878	377.361	61.2405	57.7217	81.7085	373.581	66.8903	2.48346	5.84e-58	7.33e-57	-	Niben101Scf07586	65191	68363	-	1865	-	-	-
Niben101Scf03729g00011	3270.6	3303.62	3344.53	557.785	591.439	625.285	3306.25	591.503	2.48324	0	0	maker-Niben101Scf03729-snap-gene-0.10	Niben101Scf03729	30387	46637	-	1417	-	LSD1 zinc finger family protein	zf-LSD1
Niben101Scf00870g13015	3376.22	3471.14	3554.96	599.164	656.689	604.643	3467.44	620.165	2.48301	0	0	augustus_masked-Niben101Scf00870-processed-gene-13.14	Niben101Scf00870	1291392	1294263	-	1238	-	Protein kinase superfamily protein	Pkinase
Niben101Scf00821g15009	5557.38	5349.05	5592.24	995.572	957.01	1000.28	5499.56	984.289	2.48225	0	0	maker-Niben101Scf00821-snap-gene-15.8	Niben101Scf00821	1582274	1588793	+	1438	-	Protein UNC-52, isoform i [Caenorhabditis elegans] emb|CCG28431.1| Protein UNC-52, isoform i [Caenorhabditis elegans]	-
Niben101Scf05245g02003	15762.9	15907.7	15848	2709.48	2917.04	2879.58	15839.6	2835.37	2.48205	0	0	maker-Niben101Scf05245-snap-gene-2.2	Niben101Scf05245	238938	241578	+	1506	-	Alcohol dehydrogenase	ADH_N
Niben101Scf07833g00010	86.0987	97.2341	103.451	14.8963	15.8944	20.6422	95.5946	17.1443	2.48095	4.16e-17	2.14e-16	maker-Niben101Scf07833-snap-gene-0.9	Niben101Scf07833	185707	187542	-	951	-	1-aminocyclopropane-1-carboxylate oxidase homolog 1	2OG-FeII_Oxy
Niben101Scf04167g00004	158.422	132.379	150.474	19.0342	35.135	24.9426	147.092	26.3706	2.4803	1.32e-23	8.45e-23	maker-Niben101Scf04167-snap-gene-0.3	Niben101Scf04167	58818	60973	+	1223	-	Short-chain dehydrogenase reductase 2a	-
Niben101Scf04981g00001	107.91	84.3477	84.6418	16.5515	14.2213	18.922	92.2999	16.5649	2.47982	2.37e-16	1.19e-15	maker-Niben101Scf04981-snap-gene-0.0	Niben101Scf04981	45804	46721	+	726	-	Glutathione S-transferase U1	-
Niben101Scf00282g02002	967.749	972.341	965.152	192.825	177.348	150.516	968.414	173.563	2.47888	1.63e-139	4.37e-138	augustus_masked-Niben101Scf00282-processed-gene-2.1	Niben101Scf00282	197420	201305	+	2517	-	Calcium-dependent protein kinase 16	Pkinase
Niben101Scf10015g09021	2636.92	2580.8	2699.13	472.545	481.851	466.169	2638.95	473.522	2.47835	0	0	augustus_masked-Niben101Scf10015-processed-gene-9.20	Niben101Scf10015	975619	977559	+	1941	-	exocyst subunit exo70 family protein H2	Exo70
Niben101Scf08039g00006	66.583	55.0603	56.4279	9.9309	11.7117	10.3211	59.357	10.6545	2.47827	2.19e-11	8.77e-11	snap_masked-Niben101Scf08039-processed-gene-0.5	Niben101Scf08039	63849	64825	-	297	-	Unknown protein	-
Niben101Scf05610g01004	121.686	138.236	105.802	21.5169	17.5675	26.6628	121.908	21.9157	2.47756	1.51e-20	8.78e-20	maker-Niben101Scf05610-snap-gene-1.3	Niben101Scf05610	121365	126149	-	2089	-	Sulfite exporter TauE/SafE family protein	-
Niben101Scf03169g06003	106.762	92.5481	104.627	23.1721	12.5482	18.922	101.312	18.2141	2.47528	1.84e-17	9.62e-17	snap_masked-Niben101Scf03169-processed-gene-6.2	Niben101Scf03169	600190	600828	-	399	-	Glutaredoxin-C9	-
Niben101Scf02228g02012	76.9148	69.1182	74.0616	10.7585	10.8751	18.0619	73.3649	13.2318	2.4747	2.5e-13	1.1e-12	maker-Niben101Scf02228-snap-gene-2.11	Niben101Scf02228	246434	247675	-	1027	-	Heavy metal transport/detoxification superfamily protein	-
Niben101Scf01822g04006	3043.3	3096.26	3117.64	537.924	535.39	595.182	3085.73	556.165	2.47255	0	0	maker-Niben101Scf01822-snap-gene-4.5	Niben101Scf01822	423832	431233	+	3540	-	Lysine-specific demethylase 5A	JmjC
Niben101Scf06538g02009	874.763	978.199	901.671	160.549	168.146	167.717	918.211	165.471	2.47233	8.47e-137	2.21e-135	augustus_masked-Niben101Scf06538-processed-gene-2.8	Niben101Scf06538	270489	271730	+	1242	-	Cysteine/Histidine-rich C1 domain family protein	-
Niben101Scf03834g03010	211.229	249.528	235.116	30.6203	51.8659	43.0045	231.958	41.8302	2.47201	2.99e-35	2.55e-34	maker-Niben101Scf03834-snap-gene-3.9	Niben101Scf03834	386047	390515	+	1865	-	Receptor-like protein kinase	Pkinase
novel.2093	59.6951	63.2607	49.3744	10.7585	11.7117	8.6009	57.4434	10.357	2.47021	6.3e-11	2.46e-10	-	Niben101Scf03448	191054	198860	+	2514	-	PF00078:Reverse transcriptase (RNA-dependent DNA polymerase)	RVT_1
Niben101Scf01739g06006	2231.68	2271.53	2325.3	431.994	395.687	405.102	2276.17	410.928	2.46936	0	0	maker-Niben101Scf01739-augustus-gene-6.5	Niben101Scf01739	625808	634706	+	3574	-	Potassium-transporting ATPase B chain	E1-E2_ATPase
novel.73	6289.8	6531.09	5904.94	994.745	1183.71	1204.99	6241.94	1127.81	2.46888	0	0	-	Niben101Ctg12688	330	1625	-	854	-	-	-
novel.4000	770.296	783.73	844.067	145.653	139.703	147.935	799.365	144.431	2.46852	1.03e-122	2.47e-121	-	Niben101Scf12165	70791	82221	-	10349	-	PF03732:Retrotransposon gag protein	Retrotrans_gag
Niben101Scf02262g01020	2096.22	2294.96	2389.96	417.098	400.706	409.403	2260.38	409.069	2.46596	2.31e-271	1.25e-269	maker-Niben101Scf02262-augustus-gene-1.19	Niben101Scf02262	168189	174661	-	3875	-	Formin-like protein 5	FH2
novel.1941	72.3229	69.1182	71.7104	15.7239	16.7309	6.02063	71.0505	12.8252	2.4652	2.95e-12	1.23e-11	-	Niben101Scf03097	116374	135779	-	889	-	-	-
Niben101Scf02413g02009	63.139	79.6617	89.3441	14.0688	15.0578	12.9013	77.3816	14.0093	2.46441	7.17e-14	3.24e-13	maker-Niben101Scf02413-snap-gene-2.8	Niben101Scf02413	206627	208932	-	901	-	Xyloglucan endotransglucosylase/hydrolase protein 22	-
Niben101Scf00446g06009	1045.81	1077.78	1075.66	199.445	179.021	202.981	1066.41	193.816	2.46023	2.27e-160	6.97e-159	maker-Niben101Scf00446-snap-gene-6.8	Niben101Scf00446	655057	659499	-	2238	-	Pectinesterase/pectinesterase inhibitor U1	-
Niben101Scf00488g04007	653.202	756.786	699.471	141.515	119.626	122.133	703.153	127.758	2.45964	4.29e-101	8.64e-100	maker-Niben101Scf00488-snap-gene-4.6	Niben101Scf00488	475306	479482	-	2796	-	Beta-1,3-galactosyltransferase 15	Galactosyl_T
Niben101Scf05177g02007	82.6547	67.9467	57.6035	9.9309	15.0578	12.9013	69.4016	12.63	2.4595	1.99e-12	8.37e-12	augustus_masked-Niben101Scf05177-processed-gene-2.6	Niben101Scf05177	237202	237900	+	615	-	Isoprenyl transferase	Prenyltransf
Niben101Scf09025g00004	61.9911	64.4322	54.0767	12.4136	7.52892	12.9013	60.1667	10.948	2.45944	3.25e-11	1.29e-10	augustus_masked-Niben101Scf09025-processed-gene-0.3	Niben101Scf09025	2403	3905	-	1503	-	Cytochrome P450 superfamily protein	p450
Niben101Scf03307g06003	136.61	135.893	138.719	25.6548	31.7888	17.2018	137.074	24.8818	2.45929	1.15e-22	7.16e-22	maker-Niben101Scf03307-snap-gene-6.2	Niben101Scf03307	623356	626198	-	1431	-	Inositol oxygenase 2	-
Niben101Scf03029g01012	3362.44	3363.36	3542.03	575.164	642.468	650.228	3422.61	622.62	2.45908	0	0	maker-Niben101Scf03029-augustus-gene-1.11	Niben101Scf03029	135549	141842	-	3167	-	Receptor-like protein kinase	Pkinase
Niben101Scf09512g02006	482.153	542.402	506.675	86.0678	97.0395	95.4699	510.41	92.8591	2.45884	1.08e-79	1.75e-78	maker-Niben101Scf09512-augustus-gene-2.5	Niben101Scf09512	251455	253474	-	1717	-	WRKY transcription factor 22	WRKY
Niben101Scf02375g03004	3274.05	3240.36	3277.52	582.613	586.419	612.384	3263.97	593.805	2.45884	0	0	maker-Niben101Scf02375-snap-gene-3.3	Niben101Scf02375	320283	326777	-	2376	-	alpha/beta-Hydrolases superfamily protein	-
Niben101Scf00456g00003	3339.48	3587.12	3484.42	648.819	624.901	620.125	3470.34	631.281	2.45847	0	0	augustus_masked-Niben101Scf00456-processed-gene-0.2	Niben101Scf00456	18934	21882	-	1635	-	Beta-glucosidase 44	Glyco_hydro_1
Niben101Scf03026g01009	22123.9	23321	23362.3	4126.29	4263.88	4136.17	22935.7	4175.45	2.45756	0	0	maker-Niben101Scf03026-snap-gene-1.8	Niben101Scf03026	126872	129581	+	2097	-	L-ascorbate oxidase	-
Niben101Scf21408g00019	4012.2	3728.87	3533.8	672.818	694.334	687.212	3758.29	684.788	2.45652	0	0	maker-Niben101Scf21408-snap-gene-0.18	Niben101Scf21408	69937	75554	+	1237	-	Cytochrome c	-
Niben101Ctg15035g00004	12789.7	12066.4	12288.3	2069.76	2268.72	2434.91	12381.5	2257.8	2.45553	0	0	maker-Niben101Ctg15035-snap-gene-0.3	Niben101Ctg15035	1205	3122	-	1008	-	CASP-like protein 4D1	-
Niben101Scf09555g00006	154.978	151.123	191.62	35.5857	26.7695	28.383	165.907	30.2461	2.45432	8.06e-27	5.64e-26	maker-Niben101Scf09555-augustus-gene-0.5	Niben101Scf09555	54802	61161	+	1969	-	Trehalose-phosphate phosphatase A	-
Niben101Scf02483g06003	1238.67	1190.24	1281.38	218.48	225.868	233.944	1236.77	226.097	2.4519	7.4e-182	2.58e-180	maker-Niben101Scf02483-augustus-gene-6.2	Niben101Scf02483	626492	632457	+	1578	-	RING/FYVE/PHD zinc finger superfamily protein	-
Niben101Scf10488g01001	13655.3	13778	13650.8	2518.31	2461.96	2529.52	13694.7	2503.26	2.45177	0	0	maker-Niben101Scf10488-snap-gene-1.0	Niben101Scf10488	128488	130940	-	1099	-	PAR1 protein	-
Niben101Scf08415g00010	8135.75	8755.76	8612.31	1450.74	1557.65	1656.53	8501.27	1554.97	2.4511	0	0	maker-Niben101Scf08415-snap-gene-0.9	Niben101Scf08415	42615	50539	+	2490	-	Acetyl-coenzyme A synthetase	AMP-binding
Niben101Scf13640g01003	115.946	105.435	118.734	21.5169	15.0578	25.8027	113.371	20.7925	2.44875	2.75e-19	1.53e-18	maker-Niben101Scf13640-augustus-gene-1.2	Niben101Scf13640	166431	171613	+	1584	-	TRAM, LAG1 and CLN8 (TLC) lipid-sensing domain containing protein	LAG1
Niben101Scf12076g00013	463.785	458.055	413.804	79.4472	90.3471	74.8278	445.215	81.5407	2.44849	5.93e-69	8.58e-68	maker-Niben101Scf12076-augustus-gene-0.12	Niben101Scf12076	26183	39249	+	2152	-	CRT (chloroquine-resistance transporter)-like transporter 3	-
Niben101Scf04036g04007	5224.47	5289.3	5143.17	988.124	902.634	977.922	5218.98	956.227	2.44841	0	0	maker-Niben101Scf04036-snap-gene-4.6	Niben101Scf04036	416386	419043	-	1638	-	ATP-dependent zinc metalloprotease FtsH	AAA
Niben101Scf00176g07005	1648.5	1619.01	1517.67	295.444	306.176	275.229	1595.06	292.283	2.44782	5.3e-218	2.25e-216	maker-Niben101Scf00176-augustus-gene-7.4	Niben101Scf00176	725237	729388	-	2289	-	Cysteine-rich receptor-like protein kinase 10	Pkinase_Tyr
Niben101Scf01500g03001	506.26	540.059	592.493	103.447	90.3471	106.651	546.271	100.148	2.44766	6.3e-81	1.03e-79	maker-Niben101Scf01500-snap-gene-3.0	Niben101Scf01500	304714	306444	+	967	-	BnaC07g34320D [Brassica napus]	-
Niben101Scf00858g03003	1037.78	985.227	971.03	194.48	174.002	180.619	998.011	183.034	2.44677	1.37e-148	3.9e-147	augustus_masked-Niben101Scf00858-processed-gene-3.2	Niben101Scf00858	292087	293838	+	1752	-	GRAS family transcription factor	GRAS
Niben101Scf07253g01021	64.287	71.4612	65.8325	13.2412	13.3848	10.3211	67.1936	12.3157	2.44616	1.49e-12	6.3e-12	snap_masked-Niben101Scf07253-processed-gene-1.20	Niben101Scf07253	152537	153426	-	731	-	Acyl-CoA synthetase family member 2, mitochondrial	AMP-binding
Niben101Scf12515g00030	369.65	337.391	392.644	62.8957	74.4527	64.5067	366.562	67.285	2.44557	2.98e-57	3.7e-56	maker-Niben101Scf12515-snap-gene-0.29	Niben101Scf12515	81732	87103	-	3527	-	Disease resistance protein	NB-ARC
Niben101Scf07437g05005	2221.35	1936.48	2059.62	370.753	378.119	393.061	2072.48	380.645	2.44525	3.19e-248	1.55e-246	snap_masked-Niben101Scf07437-processed-gene-5.4	Niben101Scf07437	605888	607306	+	1224	-	matrix metalloproteinase	PG_binding_1
Niben101Scf13196g00010	9700.45	10139.3	10115.9	1799.15	1809.45	1893.06	9985.21	1833.89	2.44504	0	0	maker-Niben101Scf13196-augustus-gene-0.9	Niben101Scf13196	45397	54017	-	3502	-	Potassium-transporting ATPase B chain	E1-E2_ATPase
Niben101Scf04875g06014	855.247	849.334	860.525	149.791	158.944	162.557	855.035	157.097	2.44474	3.31e-133	8.47e-132	maker-Niben101Scf04875-augustus-gene-6.13	Niben101Scf04875	657303	661146	+	1546	-	1-aminocyclopropane-1-carboxylate oxidase homolog 11	2OG-FeII_Oxy
Niben101Scf09242g02001	315.695	260.072	275.086	54.6199	49.3563	52.4655	283.618	52.1472	2.44349	6.3e-45	6.44e-44	snap_masked-Niben101Scf09242-processed-gene-2.0	Niben101Scf09242	207697	208512	+	587	-	seed specific protein Bn15D1B [Zea mays] gb|ACG34551.1| seed specific protein Bn15D1B [Zea mays]	-
Niben101Scf00586g02010	297.327	313.961	276.262	55.4475	52.7025	55.0457	295.85	54.3986	2.4433	2.31e-48	2.5e-47	maker-Niben101Scf00586-snap-gene-2.9	Niben101Scf00586	237383	245147	+	492	-	cysteine/histidine-rich C1 domain-containing protein [Arabidopsis thaliana] gb|AEC09452.1| cysteine/histidine-rich C1 domain-containing protein [Arabidopsis thaliana]	-
Niben101Scf04505g07006	70.0269	60.9178	65.8325	9.9309	13.3848	12.9013	65.5924	12.0723	2.44313	3.09e-12	1.29e-11	snap_masked-Niben101Scf04505-processed-gene-7.5	Niben101Scf04505	715173	758130	-	891	-	bZIP transcription factor family protein	bZIP_1
Niben101Scf07466g02007	390.314	424.081	462.003	71.999	79.472	83.4287	425.466	78.2999	2.44246	5.51e-65	7.57e-64	snap_masked-Niben101Scf07466-processed-gene-2.6	Niben101Scf07466	252209	252546	+	288	-	Unknown protein	-
novel.523	734.709	726.327	722.982	136.55	122.972	142.775	728.006	134.099	2.44112	1.39e-112	3.09e-111	-	Niben101Scf00568	333026	335056	-	2031	-	PF13639:Ring finger domain	-
Niben101Ctg14389g00001	122.834	142.922	149.299	33.9306	19.2406	23.2224	138.352	25.4645	2.43984	5.02e-22	3.06e-21	maker-Niben101Ctg14389-snap-gene-0.0	Niben101Ctg14389	715	2606	+	463	-	sugar transporter protein 7	Sugar_tr
Niben101Scf02936g04013	3802.12	3995.97	4067.51	740.679	728.632	718.175	3955.2	729.162	2.43923	0	0	augustus_masked-Niben101Scf02936-processed-gene-4.12	Niben101Scf02936	446530	446994	+	465	-	BnaC08g42370D [Brassica napus]	-
Niben101Scf07322g00013	710.601	802.474	905.197	170.48	142.213	133.314	806.091	148.669	2.43759	9.73e-95	1.84e-93	maker-Niben101Scf07322-snap-gene-0.12	Niben101Scf07322	124769	127346	+	1754	-	basic helix-loop-helix (bHLH) DNA-binding family protein	HLH
Niben101Scf09597g00012	697.973	789.588	759.425	139.033	132.174	143.635	748.995	138.281	2.43746	4.24e-111	9.33e-110	maker-Niben101Scf09597-snap-gene-0.11	Niben101Scf09597	21519	27656	-	3363	-	Beta-1,3-galactosyltransferase 15	Galactosyl_T
Niben101Scf01934g02004	25045.5	24713.9	24281.6	4494.56	4569.22	4615.24	24680.3	4559.67	2.43643	0	0	maker-Niben101Scf01934-snap-gene-2.3	Niben101Scf01934	243950	246237	+	1282	-	Glucan endo-1,3-beta-glucosidase B	Glyco_hydro_17
Niben101Scf07576g04017	1453.35	1686.95	1643.46	305.375	297.811	282.969	1594.59	295.385	2.43198	1.58e-194	5.98e-193	maker-Niben101Scf07576-snap-gene-4.16	Niben101Scf07576	493159	501752	+	2474	-	mitogen-activated protein kinase 12	Pkinase
Niben101Scf00031g02001	23608.3	24301.5	25125.7	4473.04	4405.26	4657.39	24345.1	4511.89	2.4319	0	0	augustus_masked-Niben101Scf00031-processed-gene-2.0	Niben101Scf00031	228930	229826	-	897	-	G-type lectin S-receptor-like serine/threonine-protein kinase	B_lectin
Niben101Scf00492g04001	2636.92	2593.69	2777.9	480.821	557.14	446.387	2669.5	494.783	2.4312	6.68e-268	3.54e-266	maker-Niben101Scf00492-snap-gene-4.0	Niben101Scf00492	459317	463029	+	1410	-	Calcium-binding protein 4	-
Niben101Scf02553g02001	285.848	328.019	333.865	65.3784	52.7025	57.626	315.91	58.569	2.43057	4.37e-49	4.78e-48	maker-Niben101Scf02553-snap-gene-2.0	Niben101Scf02553	268822	273059	+	2882	-	Disease resistance protein	NB-ARC
Niben101Scf09119g01011	1245.56	1179.7	1233.18	239.169	221.685	217.603	1219.48	226.152	2.4305	6.64e-178	2.26e-176	augustus_masked-Niben101Scf09119-processed-gene-1.10	Niben101Scf09119	145139	145978	-	840	-	Vacuolar protein sorting-associated protein 28 homolog 2	-
Niben101Scf02195g01001	9198.78	9306.36	9213.03	1678.32	1769.3	1697.82	9239.39	1715.15	2.42945	0	0	maker-Niben101Scf02195-snap-gene-1.0	Niben101Scf02195	129563	131973	+	1142	-	Calcium-binding allergen Ole e 8	-
novel.3586	171.049	139.408	159.879	38.0684	21.7502	27.5229	156.779	29.1138	2.42786	2.29e-24	1.5e-23	-	Niben101Scf08774	54838	67072	-	1097	-	-	-
Niben101Scf03096g01022	1852.84	1850.96	1775.13	339.306	332.109	347.476	1826.31	339.63	2.42711	2.79e-258	1.43e-256	augustus_masked-Niben101Scf03096-processed-gene-1.21	Niben101Scf03096	92955	93695	-	741	-	Cysteine-rich repeat secretory protein 38	-
Niben101Scf02705g01020	8302.21	8397.28	8631.11	1564.12	1611.19	1534.4	8443.53	1569.9	2.42703	0	0	maker-Niben101Scf02705-snap-gene-1.19	Niben101Scf02705	162616	167281	+	1591	-	Bax inhibitor 1	-
Niben101Scf00324g02004	635.982	638.465	761.776	117.516	133.011	128.153	678.741	126.227	2.42696	2.7e-92	4.97e-91	snap_masked-Niben101Scf00324-processed-gene-2.3	Niben101Scf00324	256391	261548	+	1842	-	UDP-glucose 4-epimerase 5	-
Niben101Scf09709g00008	1986.01	2070.03	2101.94	360.823	423.293	361.238	2052.66	381.784	2.42639	2.15e-249	1.05e-247	maker-Niben101Scf09709-snap-gene-0.7	Niben101Scf09709	38116	42688	+	1786	-	alpha/beta-Hydrolases superfamily protein	-
Niben101Scf15579g00001	115.946	73.8042	117.558	18.2066	17.5675	21.5022	102.436	19.0921	2.42499	2.93e-16	1.46e-15	maker-Niben101Scf15579-snap-gene-0.0	Niben101Scf15579	34986	39060	+	2166	-	BnaC06g35670D [Brassica napus]	-
Niben101Scf02411g00015	392.61	413.538	422.034	88.5505	58.5583	81.7085	409.394	76.2724	2.42421	1.18e-58	1.5e-57	maker-Niben101Scf02411-snap-gene-0.14	Niben101Scf02411	58677	62376	-	3117	-	receptor kinase 3	Pkinase
Niben101Scf01418g03017	2347.62	2416.79	2311.19	455.166	427.476	436.065	2358.54	439.569	2.42357	0	0	maker-Niben101Scf01418-snap-gene-3.16	Niben101Scf01418	420621	423787	+	1350	-	conserved hypothetical protein [Ricinus communis] gb|EEF46966.1| conserved hypothetical protein [Ricinus communis]	-
Niben101Scf07121g05002	2481.94	2324.25	2267.7	449.373	420.783	448.967	2357.96	439.708	2.42312	4.24e-293	2.49e-291	maker-Niben101Scf07121-augustus-gene-5.1	Niben101Scf07121	669472	672315	-	1825	-	Activator of 90 kDa heat shock protein ATPase homolog	-
Niben101Ctg11483g00004	471.821	480.313	509.027	89.3781	99.5491	83.4287	487.053	90.7853	2.42287	1.46e-75	2.27e-74	maker-Niben101Ctg11483-augustus-gene-0.3	Niben101Ctg11483	379	1240	+	647	-	Unknown protein	-
Niben101Scf10846g00017	355.875	317.475	268.032	65.3784	53.539	56.7659	313.794	58.5611	2.42162	2.9e-45	2.98e-44	maker-Niben101Scf10846-augustus-gene-0.16	Niben101Scf10846	15751	19026	+	2417	-	receptor kinase 1	-
Niben101Scf23800g00001	3489.87	3156.01	3152.91	619.853	588.093	621.845	3266.26	609.93	2.42112	0	0	augustus_masked-Niben101Scf23800-processed-gene-0.0	Niben101Scf23800	56108	56707	+	600	-	Calcium-binding EF-hand family protein	-
Niben101Scf09706g00008	171.049	161.666	198.673	38.0684	29.2791	31.8233	177.13	33.057	2.42089	1.35e-28	9.84e-28	maker-Niben101Scf09706-augustus-gene-0.7	Niben101Scf09706	368	1249	-	522	-	Lipase family protein [Oryza sativa Japonica Group]	-
Niben101Scf06295g04004	4208.5	4145.92	4344.95	814.333	804.758	752.578	4233.12	790.557	2.4204	0	0	maker-Niben101Scf06295-snap-gene-4.3	Niben101Scf06295	484537	491705	-	2292	-	receptor kinase 3	Pkinase
novel.4035	948.234	851.677	891.09	168.825	172.329	161.697	897	167.617	2.4198	2.64e-131	6.62e-130	-	Niben101Scf12540	143147	146968	-	2378	-	-	-
Niben101Scf08208g04007	1826.44	1921.25	2086.66	350.064	360.552	380.16	1944.78	363.592	2.41946	1.23e-232	5.58e-231	augustus_masked-Niben101Scf08208-processed-gene-4.6	Niben101Scf08208	462443	464095	+	1653	-	FAD-binding Berberine family protein	FAD_binding_4
Niben101Scf10688g02001	25108.7	25036	25705.3	4541.73	4780.87	4862.95	25283.3	4728.51	2.41884	0	0	maker-Niben101Scf10688-snap-gene-2.0	Niben101Scf10688	228753	231178	-	1481	-	Early nodulin-like protein 1	Cu_bind_like
Niben101Scf02706g04026	198.601	285.845	279.788	43.0339	61.9045	37.8439	254.745	47.5941	2.41868	5.05e-32	4.02e-31	augustus_masked-Niben101Scf02706-processed-gene-4.25	Niben101Scf02706	420142	429120	+	3546	-	WD repeat-containing protein 61	-
Niben101Scf02278g01001	386.87	441.654	511.378	80.2747	90.3471	79.9883	446.634	83.5367	2.41808	7.1e-61	9.27e-60	maker-Niben101Scf02278-snap-gene-1.0	Niben101Scf02278	200461	207038	+	2537	-	Ankyrin repeat domain-containing protein 42	AAA
Niben101Scf15100g00001	1475.16	1556.92	1538.84	251.583	337.128	266.628	1523.64	285.113	2.41774	1.65e-165	5.27e-164	maker-Niben101Scf15100-augustus-gene-0.0	Niben101Scf15100	4965	6835	+	1050	-	-	-
novel.3950	5323.2	5292.82	5375.93	1004.68	979.597	1012.33	5330.65	998.866	2.41601	0	0	-	Niben101Scf11638	103114	106189	+	3076	-	-	-
Niben101Scf14679g00002	12100.9	11835.6	12190.8	2190.59	2314.73	2264.62	12042.4	2256.64	2.41595	0	0	maker-Niben101Scf14679-snap-gene-0.1	Niben101Scf14679	65087	66339	+	1160	-	Short-chain dehydrogenase reductase 4	-
novel.3904	128.574	124.178	110.505	24.8272	15.8944	27.5229	121.086	22.7482	2.41374	7.27e-20	4.13e-19	-	Niben101Scf11169	1427	2389	+	864	-	-	-
novel.4175	1400.54	1462.03	1577.63	253.238	274.387	306.192	1480.06	277.939	2.41358	6.48e-180	2.24e-178	-	Niben101Scf15062	2867	9320	-	3931	-	-	-
Niben101Scf11126g10008	346.691	356.135	296.246	61.2405	66.0872	60.2063	333.024	62.5113	2.41337	3.55e-51	4.03e-50	augustus_masked-Niben101Scf11126-processed-gene-10.7	Niben101Scf11126	1085213	1085626	+	414	-	conserved hypothetical protein [Ricinus communis] gb|EEF46789.1| conserved hypothetical protein [Ricinus communis]	-
Niben101Scf01959g03013	81.5068	80.8332	43.4965	13.2412	14.2213	11.1812	68.6121	12.8812	2.41274	3.85e-11	1.52e-10	maker-Niben101Scf01959-snap-gene-3.12	Niben101Scf01959	379425	380224	-	714	-	Dynein light chain	-
novel.931	735.857	722.813	733.562	115.033	136.357	160.837	730.744	137.409	2.41255	2.14e-99	4.23e-98	-	Niben101Scf01237	1284183	1287543	+	2274	-	PF03822:NAF domain|PF00069:Protein kinase domain	Pkinase
Niben101Scf00662g01009	1012.52	959.455	1005.12	198.618	184.877	175.458	992.366	186.318	2.41252	9.18e-146	2.56e-144	snap_masked-Niben101Scf00662-processed-gene-1.8	Niben101Scf00662	88746	94572	-	1904	-	Syntaxin/t-SNARE family protein	-
Niben101Scf01704g01007	7652.45	7934.54	7799.98	1469.77	1438.02	1485.37	7795.66	1464.39	2.41241	0	0	maker-Niben101Scf01704-snap-gene-1.6	Niben101Scf01704	167967	174040	+	3963	-	DNA topoisomerase 2-binding protein 1-A	-
Niben101Scf11232g01012	17218.6	16751.2	16354.7	3158.02	3177.21	3125.57	16774.8	3153.6	2.41122	0	0	augustus_masked-Niben101Scf11232-processed-gene-1.11	Niben101Scf11232	215328	217496	-	2169	-	beta-glucan-binding protein 4 [Medicago truncatula]	-
Niben101Scf00157g05005	189.417	193.297	181.039	34.7581	35.9715	35.2637	187.918	35.3311	2.41117	9.85e-32	7.79e-31	maker-Niben101Scf00157-snap-gene-5.4	Niben101Scf00157	507564	513149	-	2200	-	rab GTPase activator [Arabidopsis lyrata subsp. lyrata] gb|EFH45838.1| rab GTPase activator [Arabidopsis lyrata subsp. lyrata]	TBC
Niben101Scf23040g00003	520.036	511.943	492.568	100.137	92.0202	94.6099	508.183	95.5889	2.41028	3.5e-80	5.69e-79	augustus_masked-Niben101Scf23040-processed-gene-0.2	Niben101Scf23040	40463	41221	-	759	-	conserved hypothetical protein [Ricinus communis] gb|EEF29839.1| conserved hypothetical protein [Ricinus communis]	-
Niben101Scf13594g00001	87.2467	96.0626	119.909	22.3445	18.404	16.3417	101.073	19.0301	2.407	7.68e-17	3.91e-16	snap_masked-Niben101Scf13594-processed-gene-0.0	Niben101Scf13594	47130	47608	-	270	-	Late embryogenesis abundant protein Lea5	-
Niben101Scf04988g02018	3301.6	3400.85	3624.32	640.543	647.487	659.689	3442.25	649.24	2.40657	0	0	maker-Niben101Scf04988-snap-gene-2.17	Niben101Scf04988	335377	340967	+	2099	-	hydroxyproline-rich glycoprotein family protein	-
Niben101Scf02569g03013	6514.8	6751.33	6589.13	1250.47	1250.64	1250.57	6618.42	1250.56	2.40389	0	0	maker-Niben101Scf02569-snap-gene-3.12	Niben101Scf02569	308637	329272	+	2861	-	Protein transport protein sec1	Sec1
Niben101Scf06280g01016	3815.89	4045.17	3998.15	801.92	754.565	683.771	3953.07	746.752	2.40361	0	0	augustus_masked-Niben101Scf06280-processed-gene-1.15	Niben101Scf06280	139282	140154	+	873	-	transferase, transferring glycosyl groups, putative [Ricinus communis] gb|EEF44963.1| transferase, transferring glycosyl groups, putative [Ricinus communis]	Glyco_transf_8
novel.1452	337.507	305.76	317.407	54.6199	65.2507	61.9265	320.225	60.599	2.40234	9.68e-51	1.09e-49	-	Niben101Scf02195	390617	393374	+	2462	-	PF00400:WD domain, G-beta repeat	WD40
Niben101Scf04099g08003	3639.1	3958.48	3759.51	698.473	738.671	713.874	3785.7	717.006	2.40047	0	0	maker-Niben101Scf04099-snap-gene-8.2	Niben101Scf04099	830463	835992	+	2680	-	NAC domain-containing protein 86	NAM
Niben101Scf04900g00007	1168.65	1349.56	1260.22	226.755	244.272	245.126	1259.48	238.718	2.39961	1.6e-163	5.05e-162	maker-Niben101Scf04900-snap-gene-0.6	Niben101Scf04900	17438	22502	-	3014	-	Zinc finger (C3HC4-type RING finger) family protein	VWA
Niben101Scf01015g01002	11609.5	10350.2	9967.75	1824.8	2001.86	2225.91	10642.5	2017.52	2.39929	3.37e-114	7.62e-113	maker-Niben101Scf01015-snap-gene-1.1	Niben101Scf01015	181069	183397	+	1356	-	Wound-induced protein	-
Niben101Scf05057g04016	2514.08	2642.89	2509.87	479.993	503.601	469.609	2555.61	484.401	2.39918	0	0	maker-Niben101Scf05057-snap-gene-4.15	Niben101Scf05057	465482	468268	-	1103	-	WRKY transcription factor 1	WRKY
Niben101Scf12266g06004	10274.4	10203.7	10159.4	1856.25	1915.69	2037.55	10212.5	1936.5	2.39913	0	0	maker-Niben101Scf12266-snap-gene-6.3	Niben101Scf12266	636771	642868	+	3740	-	Phospholipase D alpha 1	C2
Niben101Scf08653g01010	4487.46	4621.55	4605.93	912.815	846.586	840.308	4571.65	866.569	2.39899	0	0	maker-Niben101Scf08653-snap-gene-1.9	Niben101Scf08653	81693	89213	+	2278	-	Multidrug resistance protein MdtK	MatE
novel.3514	216.969	206.183	198.673	27.31	43.5004	47.3049	207.275	39.3718	2.39881	4.02e-31	3.13e-30	-	Niben101Scf08341	300475	304013	+	3539	-	-	-
novel.735	276.664	253.043	244.521	55.4475	45.1735	46.4448	258.076	49.022	2.3957	6.85e-41	6.53e-40	-	Niben101Scf00885	430441	438574	+	4830	-	-	-
Niben101Scf01330g02009	299.623	311.618	264.506	70.3438	39.3177	56.7659	291.916	55.4758	2.39516	3.31e-39	3.06e-38	maker-Niben101Scf01330-augustus-gene-2.8	Niben101Scf01330	332056	334004	+	617	-	Guanine nucleotide-binding protein subunit gamma 1	-
Niben101Scf02027g01008	602.691	597.463	604.249	122.481	115.443	104.931	601.467	114.285	2.395	2.27e-92	4.2e-91	augustus_masked-Niben101Scf02027-processed-gene-1.7	Niben101Scf02027	102030	107637	+	2205	-	Mitochondrial substrate carrier family protein	Mito_carr
Niben101Scf04407g02021	55.1032	66.7752	68.1837	13.2412	13.3848	9.46099	63.354	12.029	2.39452	1.79e-11	7.18e-11	maker-Niben101Scf04407-snap-gene-2.20	Niben101Scf04407	204958	206786	+	956	-	Mitochondrial outer membrane protein porin 1	-
Niben101Scf06912g01020	388.018	363.164	358.552	74.4817	68.5969	67.9471	369.911	70.3419	2.39442	1.19e-58	1.51e-57	maker-Niben101Scf06912-snap-gene-1.19	Niben101Scf06912	201816	207834	+	3266	-	Superoxide dismutase 1 copper chaperone	HMA
novel.2213	229.597	190.954	203.375	33.103	40.1543	45.5847	207.975	39.614	2.39424	1.66e-32	1.34e-31	-	Niben101Scf03777	45214	48909	-	3696	-	-	-
Niben101Scf00381g06004	4453.02	4749.24	4839.87	833.368	912.673	927.177	4680.71	891.072	2.39338	0	0	maker-Niben101Scf00381-snap-gene-6.3	Niben101Scf00381	641763	650617	+	1988	-	Auxin efflux carrier family protein	-
Niben101Scf07027g04006	2124.92	2050.12	2150.14	417.098	377.283	410.263	2108.39	401.548	2.39255	9e-276	4.93e-274	maker-Niben101Scf07027-snap-gene-4.5	Niben101Scf07027	452471	458265	+	1421	-	Eukaryotic translation initiation factor 6-2	-
Niben101Scf02085g17011	165.309	156.98	132.841	24.8272	26.7695	35.2637	151.71	28.9535	2.39188	3.57e-24	2.33e-23	maker-Niben101Scf02085-augustus-gene-17.10	Niben101Scf02085	1734282	1737058	+	636	-	Unknown protein	-
novel.3747	1076.81	1006.31	1081.53	193.652	208.3	201.261	1054.89	201.071	2.39146	2.08e-152	6.06e-151	-	Niben101Scf09854	24577	25584	+	1008	-	-	-
Niben101Scf06436g05016	74.6189	101.92	75.2372	14.0688	15.0578	18.922	83.9254	16.0162	2.3911	3.41e-14	1.57e-13	maker-Niben101Scf06436-augustus-gene-5.15	Niben101Scf06436	582217	584910	+	2320	-	Unknown protein	-
Niben101Scf22432g00001	8268.92	9041.6	9228.31	1656.8	1786.86	1615.25	8846.28	1686.31	2.39102	0	0	maker-Niben101Scf22432-snap-gene-0.0	Niben101Scf22432	173933	175230	-	1122	-	L-ascorbate oxidase	-
Niben101Scf00307g01046	1756.41	1806.45	1796.29	358.34	333.782	330.274	1786.38	340.799	2.38964	5.52e-247	2.67e-245	maker-Niben101Scf00307-snap-gene-1.45	Niben101Scf00307	165485	179585	-	2277	-	Core-2/I-branching beta-1,6-N-acetylglucosaminyltransferase family protein	-
Niben101Scf03015g03010	13690.8	14002.9	14134	2593.62	2682.81	2708.42	13942.6	2661.62	2.38922	0	0	maker-Niben101Scf03015-augustus-gene-3.9	Niben101Scf03015	340598	345810	-	1445	-	14-3-3-like protein GF14-C	-
novel.768	459.193	408.852	409.102	89.3781	78.6354	75.6879	425.716	81.2338	2.38914	3.42e-64	4.66e-63	-	Niben101Scf00962	363952	370683	+	1181	-	-	-
Niben101Scf02864g05008	225.005	175.724	189.269	43.0339	33.4619	36.1238	196.666	37.5398	2.38891	2.43e-30	1.86e-29	maker-Niben101Scf02864-snap-gene-5.7	Niben101Scf02864	558699	571671	+	897	-	V-type proton ATPase 16 kDa proteolipid subunit	-
Niben101Scf06825g00036	848.359	790.759	813.502	122.481	162.29	184.059	817.54	156.277	2.3889	2.64e-96	5.05e-95	snap_masked-Niben101Scf06825-processed-gene-0.35	Niben101Scf06825	73822	80685	-	1821	-	-	-
novel.647	567.103	605.663	624.233	101.792	118.79	122.993	599	114.525	2.38762	8.97e-88	1.58e-86	-	Niben101Scf00761	263600	269823	-	5694	-	PF14244:gag-polypeptide of LTR copia-type	-
novel.559	251.408	236.642	290.368	57.9302	49.3563	41.2843	259.473	49.5236	2.38755	1.55e-38	1.42e-37	-	Niben101Scf00614	181870	183623	-	1673	-	PF13962:Domain of unknown function|PF12796:Ankyrin repeats (3 copies)|PF13857:Ankyrin repeats (many copies)	-
Niben101Scf03254g06021	65.435	58.5748	86.993	17.3791	12.5482	10.3211	70.3343	13.4161	2.38737	7.15e-12	2.93e-11	snap_masked-Niben101Scf03254-processed-gene-6.20	Niben101Scf03254	652563	656951	+	2511	-	BnaCnng51840D [Brassica napus]	-
Niben101Scf02921g00004	1036.63	1062.55	1066.25	192.825	224.195	188.36	1055.14	201.793	2.38609	1.31e-147	3.69e-146	maker-Niben101Scf02921-augustus-gene-0.3	Niben101Scf02921	246	4950	+	2284	-	Lipase	Lipase_3
Niben101Scf00568g03004	92.9866	71.4612	85.8174	14.0688	21.7502	12.0413	83.4217	15.9534	2.38532	7.01e-14	3.17e-13	augustus_masked-Niben101Scf00568-processed-gene-3.3	Niben101Scf00568	290945	291397	-	453	-	RING finger protein 150	-
Niben101Scf07370g02018	2680.54	2625.32	2567.47	479.993	515.313	512.613	2624.44	502.64	2.38472	0	0	maker-Niben101Scf07370-snap-gene-2.17	Niben101Scf07370	329713	337702	-	4883	-	BnaCnng45830D [Brassica napus]	-
Niben101Scf01739g03006	4857.11	4869.91	5013.85	960.814	936.096	925.456	4913.62	940.789	2.38467	0	0	augustus_masked-Niben101Scf01739-processed-gene-3.5	Niben101Scf01739	369972	372755	-	2784	-	Leucine-rich repeat receptor protein kinase EXS	LRRNT_2
Niben101Scf06077g02003	3111.03	3370.39	3498.53	688.542	617.372	604.643	3326.65	636.852	2.3845	0	0	augustus_masked-Niben101Scf06077-processed-gene-2.2	Niben101Scf06077	204403	205654	-	1068	-	Transmembrane amino acid transporter family protein	Aa_trans
novel.541	138.906	135.893	111.68	22.3445	26.7695	24.9426	128.827	24.6855	2.38433	2.49e-21	1.49e-20	-	Niben101Scf00581	260778	262954	-	1751	-	-	-
Niben101Scf02466g03003	1213.42	1335.5	1309.6	233.376	266.022	239.965	1286.17	246.454	2.38352	1.7e-170	5.58e-169	maker-Niben101Scf02466-augustus-gene-3.2	Niben101Scf02466	364255	367584	+	2986	-	Protein phosphatase 2C 35	PP2C
Niben101Scf05372g05013	81.5068	44.5168	54.0767	9.10332	10.0386	15.4816	60.0334	11.5412	2.38291	7.43e-10	2.74e-09	maker-Niben101Scf05372-snap-gene-5.12	Niben101Scf05372	541562	543844	+	721	-	Adenylate kinase isoenzyme 6 homolog	-
Niben101Scf01571g01004	313.399	262.415	269.208	62.8957	55.2121	43.8646	281.674	53.9908	2.38168	3.09e-41	2.96e-40	maker-Niben101Scf01571-snap-gene-1.3	Niben101Scf01571	111567	113460	+	983	-	CASP-like protein 4D1	-
Niben101Scf13777g00007	2785.01	2952.17	3003.61	539.579	572.198	566.799	2913.59	559.525	2.3806	0	0	maker-Niben101Scf13777-augustus-gene-0.6	Niben101Scf13777	1542	7130	+	2045	-	Aspartate aminotransferase	Aminotran_1_2
Niben101Scf07712g00006	931.014	971.17	954.572	172.136	186.55	190.08	952.252	182.922	2.38053	2.76e-140	7.42e-139	maker-Niben101Scf07712-snap-gene-0.5	Niben101Scf07712	10779	14961	+	1242	-	Folic acid and derivative biosynthetic process [Theobroma cacao] gb|EOY15372.1| Folic acid and derivative biosynthetic process [Theobroma cacao]	-
Niben101Scf14799g01012	429.345	458.055	385.591	90.2056	79.472	74.8278	424.33	81.5018	2.37944	5.7e-62	7.57e-61	maker-Niben101Scf14799-snap-gene-1.11	Niben101Scf14799	112184	115578	+	962	-	beta-1,3-glucanase 3	Glyco_hydro_17
Niben101Scf02063g05005	4386.44	4629.75	4567.13	878.057	863.317	871.271	4527.77	870.881	2.37818	0	0	augustus_masked-Niben101Scf02063-processed-gene-5.4	Niben101Scf02063	544723	546627	-	1905	-	Uncharacterised conserved protein UCP015417, vWA	-
Niben101Scf03100g01005	92.9866	55.0603	57.6035	5.79302	19.2406	14.6215	68.5501	13.2184	2.37752	5.43e-10	2.02e-09	snap_masked-Niben101Scf03100-processed-gene-1.4	Niben101Scf03100	272535	272723	+	189	-	Unknown protein	-
Niben101Scf02790g01008	4586.19	4472.77	4640.02	817.644	889.25	930.617	4566.33	879.17	2.3773	0	0	maker-Niben101Scf02790-snap-gene-1.7	Niben101Scf02790	82998	92939	-	2093	-	Diacylglycerol O-acyltransferase 1	MBOAT
Niben101Scf00362g00007	89.5426	91.3766	72.886	16.5515	10.0386	22.3623	84.6018	16.3175	2.37719	1.06e-13	4.75e-13	maker-Niben101Scf00362-snap-gene-0.6	Niben101Scf00362	72217	75817	-	1452	-	heat shock transcription factor B3	HSF_DNA-bind
Niben101Scf05911g00004	102.17	63.2607	70.5349	14.8963	11.7117	18.922	78.6553	15.1767	2.3763	1.33e-12	5.67e-12	maker-Niben101Scf05911-snap-gene-0.3	Niben101Scf05911	166870	170615	-	848	-	Two-component response regulator EHD1	Myb_DNA-binding
Niben101Scf08151g00006	3251.09	3532.06	3349.23	612.405	701.863	637.326	3377.46	650.532	2.3762	0	0	maker-Niben101Scf08151-snap-gene-0.5	Niben101Scf08151	130034	138593	-	3334	-	Receptor-like protein kinase	Pkinase_Tyr
Niben101Scf00225g06013	654.35	602.149	540.767	105.102	129.665	112.672	599.089	115.813	2.37127	4.65e-80	7.55e-79	augustus_masked-Niben101Scf00225-processed-gene-6.12	Niben101Scf00225	606566	606925	-	360	-	Avr9/Cf-9 rapidly elicited protein 65 [Solanum tuberosum]	-
Niben101Scf02361g01002	1699.01	1733.81	1729.28	326.892	332.109	338.875	1720.7	332.625	2.37118	1.09e-242	5.18e-241	maker-Niben101Scf02361-snap-gene-1.1	Niben101Scf02361	158073	163309	+	1834	-	Hydroxymethylglutaryl-CoA synthase	-
Niben101Scf07253g01020	182.529	208.526	260.979	50.4821	42.6639	32.6834	217.345	41.9431	2.37102	1.68e-29	1.26e-28	snap_masked-Niben101Scf07253-processed-gene-1.19	Niben101Scf07253	148070	152467	-	1152	-	2-succinylbenzoate--CoA ligase	AMP-binding
novel.1940	53.9552	66.7752	57.6035	11.586	11.7117	11.1812	59.4446	11.493	2.37031	6.71e-11	2.62e-10	-	Niben101Scf03097	37716	39682	-	1397	-	-	-
Niben101Scf00239g07005	8280.4	8749.9	8575.86	1544.25	1661.38	1748.56	8535.39	1651.4	2.37008	0	0	maker-Niben101Scf00239-snap-gene-7.4	Niben101Scf00239	714400	717923	-	2308	-	Alternative oxidase 3, mitochondrial	AOX
novel.1712	115.946	131.207	109.329	17.3791	26.7695	24.9426	118.828	23.0304	2.36861	2.3e-19	1.28e-18	-	Niben101Scf02636	659645	686620	-	930	-	-	-
Niben101Scf03239g00001	404.09	421.738	420.858	57.9302	98.7126	85.1489	415.562	80.5972	2.36731	2.77e-53	3.25e-52	maker-Niben101Scf03239-snap-gene-0.0	Niben101Scf03239	74845	76838	+	1713	-	WRKY transcription factor 22	WRKY
Niben101Scf03302g04002	655.498	652.523	625.409	106.757	111.261	157.396	644.477	125.138	2.36668	1.28e-78	2.06e-77	maker-Niben101Scf03302-snap-gene-4.1	Niben101Scf03302	483916	491213	+	2905	-	Zinc finger (C3HC4-type RING finger) family protein	VWA
Niben101Scf09315g01017	408.682	467.427	481.988	91.8608	77.7989	93.7498	452.699	87.8031	2.36631	8.04e-65	1.1e-63	maker-Niben101Scf09315-snap-gene-1.16	Niben101Scf09315	206545	209702	+	1682	-	PPPDE putative thiol peptidase family protein	-
Niben101Scf00313g07005	21857.6	21839	22242	4238.84	4314.91	4236.8	21979.5	4263.52	2.36602	0	0	maker-Niben101Scf00313-snap-gene-7.4	Niben101Scf00313	749013	751510	+	1678	-	Benzyl alcohol O-benzoyltransferase	-
Niben101Scf01281g00006	934.458	825.904	805.273	175.446	160.617	161.697	855.212	165.92	2.36569	8.94e-115	2.03e-113	augustus_masked-Niben101Scf01281-processed-gene-0.5	Niben101Scf01281	30790	32635	+	1767	-	FAD-binding Berberine family protein	FAD_binding_4
Niben101Scf01941g00012	2006.67	2100.49	2010.24	383.995	407.398	397.361	2039.14	396.251	2.36354	1.94e-271	1.05e-269	snap_masked-Niben101Scf01941-processed-gene-0.11	Niben101Scf01941	16920	18486	-	664	-	CBS domain-containing protein	-
Niben101Scf02112g02010	151.534	131.207	106.978	18.2066	27.6061	30.1031	129.906	25.3053	2.36259	1.49e-19	8.36e-19	maker-Niben101Scf02112-snap-gene-2.9	Niben101Scf02112	239375	262232	+	1281	-	CBL-interacting protein kinase 8	Pkinase
Niben101Scf05901g01008	12201.9	12531.5	12284.8	2394.17	2452.76	2353.21	12339.4	2400.04	2.36204	0	0	augustus_masked-Niben101Scf05901-processed-gene-1.7	Niben101Scf05901	106518	107369	-	852	-	Calcium-dependent lipid-binding (CaLB domain) family protein	C2
Niben101Scf04537g01009	5343.86	5805.93	5730.96	1121.36	1093.37	1069.09	5626.92	1094.61	2.36169	0	0	maker-Niben101Scf04537-snap-gene-1.8	Niben101Scf04537	101787	107306	+	4145	-	BAG family molecular chaperone regulator 6	-
Niben101Scf02805g02016	123.982	119.493	123.436	25.6548	24.2599	21.5022	122.304	23.8056	2.36011	8.97e-21	5.25e-20	maker-Niben101Scf02805-snap-gene-2.15	Niben101Scf02805	284540	285748	+	416	-	Unknown protein	-
Niben101Scf01623g13002	5968.36	5818.82	6021.33	1171.85	1161.13	1141.34	5936.17	1158.1	2.35766	0	0	maker-Niben101Scf01623-snap-gene-13.1	Niben101Scf01623	1353259	1357083	+	2937	-	alpha/beta-Hydrolases superfamily protein	Lipase_3
novel.1041	334.063	319.818	275.086	61.2405	76.9623	43.0045	309.656	60.4024	2.35626	2.37e-39	2.2e-38	-	Niben101Scf01434	250140	252789	-	1394	-	-	-
Niben101Scf10067g02017	1763.3	1648.29	1753.97	335.168	350.513	323.394	1721.85	336.358	2.35568	5.71e-227	2.52e-225	maker-Niben101Scf10067-augustus-gene-2.16	Niben101Scf10067	307543	310437	+	1600	-	Glycerol-3-phosphate acyltransferase 5	-
novel.4011	76.9148	80.8332	70.5349	11.586	16.7309	16.3417	76.0943	14.8862	2.35533	2.71e-13	1.19e-12	-	Niben101Scf12321	50350	55338	-	811	-	PF00249:Myb-like DNA-binding domain	Myb_DNA-binding
Niben101Scf07863g00029	4657.37	4746.9	4567.13	946.745	910.163	872.991	4657.13	909.967	2.35523	0	0	augustus_masked-Niben101Scf07863-processed-gene-0.28	Niben101Scf07863	51755	52135	-	381	-	Peptide methionine sulfoxide reductase MsrB	-
Niben101Scf05767g06011	416.718	386.593	465.53	81.9299	92.8567	73.1076	422.947	82.6314	2.35483	1.63e-59	2.1e-58	maker-Niben101Scf05767-augustus-gene-6.10	Niben101Scf05767	663852	669273	+	1811	-	3-methyl-2-oxobutanoate hydroxymethyltransferase	-
Niben101Scf04514g03007	1805.78	1997.4	2003.19	349.237	399.869	386.18	1935.46	378.429	2.35476	2.35e-221	1.01e-219	maker-Niben101Scf04514-augustus-gene-3.6	Niben101Scf04514	454036	460059	-	2595	-	Protein phosphatase 2C family protein	PP2C
Niben101Scf02996g02001	169.901	193.297	156.352	32.2754	40.1543	29.243	173.183	33.8909	2.35243	7.45e-27	5.22e-26	augustus_masked-Niben101Scf02996-processed-gene-2.0	Niben101Scf02996	246802	248559	-	1758	-	exocyst subunit exo70 family protein C1	Exo70
Niben101Scf13185g00010	149.238	162.838	151.65	38.0684	17.5675	35.2637	154.575	30.2999	2.3513	4.86e-22	2.97e-21	maker-Niben101Scf13185-augustus-gene-0.9	Niben101Scf13185	80019	82891	+	1857	-	Long-chain-alcohol oxidase FAO1	-
Niben101Scf04939g01005	1441.87	1183.21	1280.21	264.824	262.676	238.245	1301.76	255.248	2.3502	2.29e-145	6.36e-144	augustus_masked-Niben101Scf04939-processed-gene-1.4	Niben101Scf04939	150793	151335	-	543	-	BON1-associated-like protein [Medicago truncatula]	C2
Niben101Scf00819g05002	276.664	313.961	292.72	47.1718	76.1258	49.8852	294.448	57.7276	2.35011	1.31e-39	1.22e-38	augustus_masked-Niben101Scf00819-processed-gene-5.1	Niben101Scf00819	524368	524691	-	324	-	Wound-induced protein 1	-
Niben101Scf03923g03003	59.6951	50.3743	69.3593	9.9309	18.404	6.88072	59.8096	11.7385	2.34649	9.06e-10	3.33e-09	maker-Niben101Scf03923-augustus-gene-3.2	Niben101Scf03923	322143	325054	+	1572	-	Heat stress transcription factor A-6b	HSF_DNA-bind
Niben101Scf01745g04011	2365.99	2428.51	2434.63	456.821	496.909	469.609	2409.71	474.446	2.34453	4.95e-308	3.09e-306	maker-Niben101Scf01745-augustus-gene-4.10	Niben101Scf01745	452670	457301	+	2417	-	Receptor-like protein kinase	Pkinase_Tyr
novel.1892	142.35	173.381	132.841	28.9651	30.1157	29.243	149.524	29.4413	2.34439	1.23e-23	7.86e-23	-	Niben101Scf03009	352428	353747	+	1320	-	-	-
Niben101Scf09156g00023	2165.1	2248.1	2174.82	451.856	419.11	426.604	2196.01	432.523	2.34379	5.62e-285	3.21e-283	maker-Niben101Scf09156-snap-gene-0.22	Niben101Scf09156	88599	107418	-	1372	-	Choline/ethanolamine kinase	Choline_kinase
Niben101Scf01623g06026	1170.94	1204.3	1148.54	226.755	209.137	258.887	1174.59	231.593	2.34337	1.2e-152	3.51e-151	maker-Niben101Scf01623-snap-gene-6.25	Niben101Scf01623	613273	618458	-	1697	-	Protein DEHYDRATION-INDUCED 19 homolog 3	-
Niben101Scf01649g02001	585.471	581.062	517.256	113.378	107.915	110.952	561.263	110.748	2.34148	1.08e-81	1.78e-80	maker-Niben101Scf01649-snap-gene-2.0	Niben101Scf01649	246349	246679	+	324	-	Unknown protein	-
Niben101Scf00614g00026	105.614	134.722	122.26	19.8618	25.0964	26.6628	120.866	23.8737	2.34097	1.72e-19	9.63e-19	maker-Niben101Scf00614-snap-gene-0.25	Niben101Scf00614	183881	185812	+	1490	-	Ankyrin repeat family protein	-
Niben101Scf10224g00005	320.287	338.562	376.186	72.8266	70.27	61.0664	345.012	68.0543	2.34069	4.03e-51	4.57e-50	maker-Niben101Scf10224-snap-gene-0.4	Niben101Scf10224	58532	60130	+	1481	-	Target of rapamycin complex 2 subunit MAPKAP1	-
Niben101Scf08341g00015	280.108	235.471	230.414	41.3787	51.8659	54.1856	248.664	49.1434	2.34068	1.15e-36	1.01e-35	augustus_masked-Niben101Scf08341-processed-gene-0.14	Niben101Scf08341	43872	44099	+	228	-	Receptor like protein kinase S.2	-
Niben101Scf07792g02034	7529.62	7860.73	8024.52	1509.5	1535.9	1579.12	7804.96	1541.51	2.34015	0	0	maker-Niben101Scf07792-snap-gene-2.33	Niben101Scf07792	121849	129217	-	1626	-	MLO-like protein 6	-
Niben101Ctg15504g00002	127.426	70.2897	122.26	19.0342	14.2213	30.1031	106.659	21.1196	2.33959	6.74e-14	3.05e-13	maker-Niben101Ctg15504-snap-gene-0.1	Niben101Ctg15504	12	879	+	473	-	BnaAnng02300D [Brassica napus]	-
Niben101Scf07278g02004	136.61	118.321	183.391	33.9306	25.0964	27.5229	146.107	28.8499	2.33934	7.42e-21	4.36e-20	maker-Niben101Scf07278-snap-gene-2.3	Niben101Scf07278	221085	228187	+	1568	-	PLC-like phosphodiesterases superfamily protein	-
Niben101Scf08447g09009	579.731	521.315	464.354	85.2402	119.626	104.931	521.8	103.266	2.33794	3.42e-64	4.66e-63	maker-Niben101Scf08447-snap-gene-9.8	Niben101Scf08447	963229	992779	-	1238	-	U-box domain-containing protein 4	U-box
Niben101Scf03029g01010	29244.9	29922.3	31168.2	6065.29	5949.52	5853.77	30111.8	5956.2	2.33779	0	0	maker-Niben101Scf03029-augustus-gene-1.9	Niben101Scf03029	126372	133109	+	4726	-	Phospholipid-transporting ATPase 10	-
Niben101Scf00262g05006	4608	4630.92	4711.73	902.884	873.355	987.383	4650.22	921.207	2.33612	0	0	maker-Niben101Scf00262-snap-gene-5.5	Niben101Scf00262	600555	604910	+	1985	-	cinnamate-4-hydroxylase	p450
Niben101Scf16024g00021	182.529	175.724	213.956	46.3442	38.4812	28.383	190.736	37.7361	2.33497	8.02e-28	5.74e-27	maker-Niben101Scf16024-augustus-gene-0.20	Niben101Scf16024	18527	21340	-	1571	-	Peroxidase 45	-
Niben101Scf01691g01017	4157.99	4159.98	4063.98	783.713	829.018	842.028	4127.32	818.253	2.33489	0	0	maker-Niben101Scf01691-snap-gene-1.16	Niben101Scf01691	128390	149565	-	4617	-	MAC/Perforin domain-containing protein	-
Niben101Scf01374g10002	5131.48	5446.28	5398.27	1045.23	1013.9	1110.38	5325.34	1056.5	2.33382	0	0	maker-Niben101Scf01374-snap-gene-10.1	Niben101Scf01374	991299	1003136	+	5661	-	ABC transporter ATP-binding protein/permease PDR18	ABC2_membrane
Niben101Scf02516g01004	1630.14	1802.93	1809.22	374.891	332.946	331.995	1747.43	346.611	2.33324	3.85e-203	1.52e-201	maker-Niben101Scf02516-snap-gene-1.3	Niben101Scf02516	158622	161627	-	2124	-	WRKY transcription factor 6	WRKY
Niben101Scf19517g00004	5090.15	5269.39	5209	1028.68	1046.52	1014.91	5189.51	1030.03	2.33279	0	0	maker-Niben101Scf19517-augustus-gene-0.3	Niben101Scf19517	51824	55713	-	3310	-	trehalose phosphate synthase	-
Niben101Scf15156g01002	300.771	317.475	266.857	62.0681	57.7217	55.9058	295.035	58.5652	2.33234	1.45e-44	1.48e-43	maker-Niben101Scf15156-snap-gene-1.1	Niben101Scf15156	154111	163516	+	2738	-	Receptor-like protein kinase	Pkinase
Niben101Scf00700g09001	5136.07	5179.18	5116.13	1026.19	1012.22	1026.09	5143.79	1021.5	2.33216	0	0	snap_masked-Niben101Scf00700-processed-gene-9.0	Niben101Scf00700	962104	970770	+	1195	-	Caffeic acid 3-O-methyltransferase 1	-
novel.1115	766.852	863.392	825.258	176.273	158.944	152.236	818.501	162.484	2.33184	1.91e-111	4.23e-110	-	Niben101Scf01569	439435	445305	+	2571	-	-	-
Niben101Scf03907g01017	91.8386	73.8042	88.1686	19.0342	14.2213	17.2018	84.6038	16.8191	2.33061	2.48e-14	1.15e-13	maker-Niben101Scf03907-snap-gene-1.16	Niben101Scf03907	174419	185116	+	1676	-	Cell cycle regulated microtubule associated protein	-
Niben101Scf02522g01002	2211.01	2335.96	2427.57	461.787	441.697	483.37	2324.85	462.285	2.33047	7.8e-272	4.23e-270	maker-Niben101Scf02522-snap-gene-1.1	Niben101Scf02522	189147	191585	+	1519	-	Regulator of Vps4 activity in the MVB pathway protein	-
Niben101Scf03546g00007	1030.89	925.481	986.312	194.48	205.791	184.919	980.894	195.063	2.32991	1.64e-133	4.21e-132	maker-Niben101Scf03546-augustus-gene-0.6	Niben101Scf03546	11104	15897	-	2438	-	Alternative oxidase family protein	AOX
Niben101Scf08591g00002	647.462	647.837	754.723	136.55	127.992	143.635	683.341	136.059	2.32859	2.43e-91	4.44e-90	augustus_masked-Niben101Scf08591-processed-gene-0.1	Niben101Scf08591	4052	5563	-	1512	-	Multidrug resistance protein MdtK	MatE
Niben101Scf02936g04003	185.973	255.386	205.727	43.8615	34.2984	50.7453	215.695	42.9684	2.32856	1.16e-29	8.7e-29	maker-Niben101Scf02936-augustus-gene-4.2	Niben101Scf02936	528127	529618	+	1050	-	Caffeoyl-CoA O-methyltransferase 3	-
Niben101Scf01239g02002	49907.4	50886.2	50879.1	10170.9	10104.7	9934.9	50557.6	10070.1	2.3278	0	0	maker-Niben101Scf01239-snap-gene-2.1	Niben101Scf01239	223923	226991	-	1490	-	O-methyltransferase 1	-
novel.3081	505.112	440.482	463.179	98.4814	81.9816	100.63	469.591	93.6978	2.3259	1.59e-66	2.22e-65	-	Niben101Scf06439	304945	305732	+	689	-	PF02428:Potato type II proteinase inhibitor family	-
Niben101Scf07757g00006	2840.11	2723.73	2685.03	580.13	543.756	521.214	2749.62	548.367	2.32563	0	0	maker-Niben101Scf07757-augustus-gene-0.5	Niben101Scf07757	20223	24605	-	1540	-	Protein phosphatase 2C family protein	PP2C
novel.1633	57.3991	77.3187	79.9395	15.7239	18.404	8.6009	71.5524	14.2429	2.32502	1.63e-11	6.57e-11	-	Niben101Scf02479	340027	341271	-	1245	-	-	-
Niben101Scf03563g00032	154.978	186.268	182.215	31.4478	26.7695	46.4448	174.487	34.8874	2.3247	4.96e-25	3.31e-24	maker-Niben101Scf03563-snap-gene-0.31	Niben101Scf03563	53192	55576	-	1735	-	Ubiquitin fusion degradation protein 1 homolog	UFD1
Niben101Scf05609g00010	606.135	586.919	667.73	133.24	118.79	119.552	620.261	123.861	2.3236	3.94e-87	6.87e-86	maker-Niben101Scf05609-snap-gene-0.9	Niben101Scf05609	61051	64815	+	2531	-	Protein kinase superfamily protein	Pkinase_Tyr
Niben101Scf36042g00007	241.076	214.384	269.208	37.2409	57.7217	49.8852	241.556	48.2826	2.3236	1.11e-33	9.18e-33	maker-Niben101Scf36042-snap-gene-0.6	Niben101Scf36042	60178	64706	-	2346	-	Wall-associated receptor kinase-like 14	Pkinase
Niben101Scf02895g04005	308.807	332.705	315.056	62.0681	54.3756	74.8278	318.856	63.7572	2.32355	5.22e-47	5.52e-46	maker-Niben101Scf02895-snap-gene-4.4	Niben101Scf02895	433597	435688	-	570	-	Unknown protein	-
Niben101Scf08196g01001	15860.5	15031.5	15493	3057.06	3174.7	3036.98	15461.7	3089.58	2.32319	0	0	maker-Niben101Scf08196-snap-gene-1.0	Niben101Scf08196	165530	166782	+	1177	-	Glutathione S-transferase 3	GST_N
Niben101Scf04406g07002	6943	6532.26	6734.9	1367.98	1304.18	1366.68	6736.72	1346.28	2.32316	0	0	maker-Niben101Scf04406-snap-gene-7.1	Niben101Scf04406	761396	766396	+	1240	-	Lipopolysaccharide-induced tumor necrosis factor-alpha factor homolog	-
novel.2000	431.641	422.91	378.537	75.3093	87.0009	84.2888	411.029	82.1997	2.32264	2.76e-60	3.58e-59	-	Niben101Scf03239	617364	626479	-	2787	-	-	-
Niben101Scf03045g04008	1979.12	2121.58	2057.27	412.132	445.043	373.279	2052.66	410.151	2.32262	4.26e-234	1.94e-232	augustus_masked-Niben101Scf03045-processed-gene-4.7	Niben101Scf03045	437033	440569	+	618	-	BnaA09g30920D [Brassica napus]	-
Niben101Scf02772g07005	122.834	142.922	112.856	28.1375	20.9137	26.6628	126.204	25.238	2.32216	4.81e-20	2.75e-19	maker-Niben101Scf02772-snap-gene-7.4	Niben101Scf02772	729294	730809	-	1131	-	Regulator of Vps4 activity in the MVB pathway protein	-
Niben101Scf00094g00006	50.5112	77.3187	52.9011	13.2412	12.5482	10.3211	60.2437	12.0368	2.32162	3.13e-10	1.18e-09	maker-Niben101Scf00094-snap-gene-0.5	Niben101Scf00094	67143	73748	+	498	-	BnaA07g02280D [Brassica napus]	-
Niben101Scf02268g13005	759.964	720.47	793.517	151.446	154.761	148.796	757.984	151.668	2.3211	7.06e-109	1.52e-107	maker-Niben101Scf02268-snap-gene-13.4	Niben101Scf02268	1381024	1383741	-	1230	-	Tyrosine phosphatase family protein	-
novel.1730	166.457	141.751	183.391	30.6203	33.4619	34.4036	163.866	32.8286	2.32005	2.02e-25	1.36e-24	-	Niben101Scf02688	207860	217941	+	1264	-	PF01453:D-mannose binding lectin	B_lectin
Niben101Scf00264g02002	1115.84	1046.15	1081.53	229.238	234.233	185.779	1081.17	216.417	2.31968	3.95e-135	1.02e-133	maker-Niben101Scf00264-augustus-gene-2.1	Niben101Scf00264	230926	232940	-	324	-	BnaC02g24170D [Brassica napus]	-
Niben101Scf07695g01020	647.462	673.61	690.066	145.653	122.972	134.174	670.379	134.267	2.31953	5.62e-96	1.08e-94	maker-Niben101Scf07695-snap-gene-1.19	Niben101Scf07695	163822	168958	-	2003	-	Cytochrome P450 superfamily protein	p450
Niben101Scf04594g02003	1073.36	1046.15	1082.71	212.687	235.07	193.52	1067.41	213.759	2.3194	7.59e-143	2.07e-141	maker-Niben101Scf04594-snap-gene-2.2	Niben101Scf04594	252339	255467	-	1169	-	Bax inhibitor-1 family protein	-
Niben101Scf14144g01017	2943.43	3048.23	2882.52	599.164	590.602	588.301	2958.06	592.689	2.31923	0	0	maker-Niben101Scf14144-snap-gene-1.16	Niben101Scf14144	191671	209769	+	1818	-	Sugar phosphate exchanger 2	MFS_1
Niben101Scf00270g15010	1849.4	2072.38	1913.85	387.305	390.667	391.341	1945.21	389.771	2.31917	4.04e-233	1.84e-231	maker-Niben101Scf00270-snap-gene-15.9	Niben101Scf00270	1547221	1558833	+	2204	-	MAC/Perforin domain-containing protein	-
Niben101Scf01623g11001	440.825	528.344	396.171	84.4126	85.3278	104.071	455.113	91.2704	2.31909	5.14e-56	6.29e-55	augustus_masked-Niben101Scf01623-processed-gene-11.0	Niben101Scf01623	1110104	1110685	+	582	-	BnaC05g01360D [Brassica napus]	-
Niben101Scf08341g00018	2991.64	3529.72	2782.6	551.992	598.968	713.874	3101.32	621.611	2.319	3.05e-54	3.64e-53	augustus_masked-Niben101Scf08341-processed-gene-0.17	Niben101Scf08341	35853	52986	-	2931	-	Potassium voltage-gated channel subfamily H member 2	Ion_trans
Niben101Scf02668g01010	143.498	152.294	169.284	30.6203	35.135	27.5229	155.025	31.0927	2.31677	1.42e-24	9.37e-24	augustus_masked-Niben101Scf02668-processed-gene-1.9	Niben101Scf02668	131199	132560	+	1362	-	Geranylgeranyl diphosphate reductase	-
Niben101Scf17398g00008	226.153	272.958	201.024	42.2063	41.8274	56.7659	233.378	46.9332	2.31571	6.22e-32	4.94e-31	maker-Niben101Scf17398-augustus-gene-0.7	Niben101Scf17398	93627	99278	+	2665	-	mitogen-activated protein kinase 1	Pkinase
Niben101Scf00682g01002	138.906	117.15	95.2221	22.3445	27.6061	20.6422	117.092	23.5309	2.3148	6.29e-18	3.33e-17	augustus_masked-Niben101Scf00682-processed-gene-1.1	Niben101Scf00682	168721	169398	+	678	-	BnaA03g54240D [Brassica napus]	-
Niben101Scf37066g00004	478.709	497.885	465.53	110.067	92.8567	86.8691	480.708	96.5977	2.31395	4.82e-69	6.97e-68	maker-Niben101Scf37066-snap-gene-0.3	Niben101Scf37066	30	608	+	420	-	acyl-CoA synthetase [Acinetobacter baumannii]	AMP-binding
Niben101Scf03147g10010	777.184	777.873	818.204	138.205	161.454	178.039	791.087	159.232	2.31384	2.84e-105	5.94e-104	maker-Niben101Scf03147-snap-gene-10.9	Niben101Scf03147	1045386	1046974	-	1122	-	Glutathione S-transferase U8	GST_N
Niben101Scf08047g03018	435.085	441.654	485.515	110.895	83.6547	79.1282	454.085	91.226	2.31382	3.44e-60	4.45e-59	maker-Niben101Scf08047-snap-gene-3.17	Niben101Scf08047	296413	301816	+	2237	-	Laccase-22	-
Niben101Scf05124g01018	2430.28	2379.31	2381.73	509.786	454.245	482.51	2397.1	482.18	2.31354	3.48e-294	2.06e-292	maker-Niben101Scf05124-snap-gene-1.17	Niben101Scf05124	123462	124277	-	727	-	Unknown protein	-
Niben101Scf02869g03007	64.287	72.6327	68.1837	17.3791	5.01928	18.922	68.3678	13.7734	2.31317	2.6e-10	9.82e-10	snap_masked-Niben101Scf02869-processed-gene-3.6	Niben101Scf02869	341922	347106	-	926	-	Potassium transporter 6	K_trans
Niben101Scf02369g02006	260.592	238.985	244.521	50.4821	47.6832	51.6054	248.033	49.9235	2.31311	6.49e-39	5.96e-38	augustus_masked-Niben101Scf02369-processed-gene-2.5	Niben101Scf02369	273831	274055	-	225	-	Unknown protein	-
Niben101Scf07623g01034	9157.46	9213.81	8843.89	1767.7	1859.64	1850.05	9071.72	1825.8	2.31299	0	0	maker-Niben101Scf07623-snap-gene-1.33	Niben101Scf07623	142850	150652	+	4598	-	ATP-dependent Clp protease ATP-binding subunit ClpA	Clp_N
Niben101Scf01958g01006	492.485	472.113	552.523	95.1711	112.934	97.1901	505.707	101.765	2.31282	7.86e-70	1.15e-68	maker-Niben101Scf01958-snap-gene-1.5	Niben101Scf01958	178498	180163	-	1272	-	DELLA protein GAI	GRAS
Niben101Scf12502g00010	82.6547	60.9178	69.3593	9.10332	23.4233	10.3211	70.9773	14.2826	2.31254	1.19e-10	4.58e-10	maker-Niben101Scf12502-augustus-gene-0.9	Niben101Scf12502	10291	17963	+	4103	-	Formin-like protein 5	FH2
Niben101Scf01372g11012	432.789	412.366	385.591	87.7229	74.4527	86.009	410.249	82.7282	2.31034	3.65e-60	4.73e-59	maker-Niben101Scf01372-snap-gene-11.11	Niben101Scf01372	1245046	1249453	+	1877	-	Aspartic proteinase	Asp
Niben101Scf08047g02010	94.1346	96.0626	110.505	18.2066	15.8944	26.6628	100.234	20.2546	2.30953	5.25e-16	2.59e-15	maker-Niben101Scf08047-snap-gene-2.9	Niben101Scf08047	200783	204343	+	2034	-	Transmembrane amino acid transporter family protein	Aa_trans
Niben101Scf03952g00003	634.834	658.38	683.012	124.964	143.05	130.734	658.742	132.916	2.30915	1.26e-94	2.39e-93	augustus_masked-Niben101Scf03952-processed-gene-0.2	Niben101Scf03952	11537	21428	+	3810	-	alpha/beta-Hydrolases superfamily protein	Lipase_3
novel.3856	44.7713	66.7752	47.0232	8.27575	11.7117	12.0413	52.8566	10.6762	2.30896	3.62e-09	1.28e-08	-	Niben101Scf10574	94060	108951	-	887	-	-	-
novel.544	5146.41	5125.29	4975.06	1035.3	1008.88	1032.97	5082.25	1025.71	2.30889	0	0	-	Niben101Scf00585	80362	83127	+	452	-	-	-
Niben101Scf01055g00004	376.538	405.337	351.499	77.792	79.472	71.3874	377.791	76.2171	2.30889	8.2e-56	1e-54	maker-Niben101Scf01055-snap-gene-0.3	Niben101Scf01055	30482	31621	+	687	-	NAC domain-containing protein 102	NAM
Niben101Scf08804g01009	3554.15	3856.56	3792.42	773.782	728.632	758.599	3734.38	753.671	2.30875	0	0	maker-Niben101Scf08804-snap-gene-1.8	Niben101Scf08804	134098	138571	+	4309	-	Transcriptional repressor NF-X1	zf-NF-X1
novel.1637	150.386	194.468	155.177	30.6203	30.1157	40.4242	166.677	33.7201	2.30688	1.22e-24	8.02e-24	-	Niben101Scf02497	257725	338209	+	707	-	-	-
novel.72	1811.52	1872.05	1846.84	371.581	382.302	363.818	1843.47	372.567	2.30665	3e-246	1.45e-244	-	Niben101Ctg12687	1	1626	+	1548	-	PF00080:Copper/zinc superoxide dismutase (SODC)	-
Niben101Scf07839g00005	57.3991	67.9467	57.6035	9.9309	17.5675	9.46099	60.9831	12.3198	2.30612	2.45e-10	9.26e-10	augustus_masked-Niben101Scf07839-processed-gene-0.4	Niben101Scf07839	5639	6838	+	1200	-	ENTH/ANTH/VHS superfamily protein	-
Niben101Scf02465g00004	16799.6	17216.3	17319.8	3531.26	3404.75	3451.54	17111.9	3462.52	2.30505	0	0	snap_masked-Niben101Scf02465-processed-gene-0.3	Niben101Scf02465	119234	126037	+	3581	-	Phospholipase D A	C2
Niben101Scf00240g01002	2400.43	2293.79	2207.74	492.407	460.101	443.806	2300.65	465.438	2.30504	1.17e-266	6.17e-265	augustus_masked-Niben101Scf00240-processed-gene-1.1	Niben101Scf00240	141671	142441	+	771	-	RING finger protein 44	-
Niben101Scf00432g02007	941.346	928.996	911.075	172.136	190.733	200.401	927.139	187.756	2.3047	4.41e-129	1.09e-127	maker-Niben101Scf00432-augustus-gene-2.6	Niben101Scf00432	299453	305627	+	2138	-	UDP-glucuronic acid decarboxylase 1	-
Niben101Scf00130g07002	608.431	637.293	627.76	134.067	121.299	123.853	624.495	126.406	2.30422	1.19e-91	2.18e-90	maker-Niben101Scf00130-snap-gene-7.1	Niben101Scf00130	703045	711679	-	2348	-	TIFY domain protein 8 isoform 3 [Theobroma cacao] gb|EOY31380.1| TIFY domain protein 8 isoform 3 [Theobroma cacao]	Zim
novel.2321	65.435	84.3477	65.8325	11.586	21.7502	10.3211	71.8717	14.5524	2.30245	2.52e-11	1.01e-10	-	Niben101Scf04044	1502202	1504992	+	1599	-	-	-
Niben101Scf13776g00011	740.449	718.127	764.128	158.067	148.905	143.635	740.901	150.202	2.30188	1.33e-106	2.8e-105	maker-Niben101Scf13776-snap-gene-0.10	Niben101Scf13776	6520	9635	+	1216	-	plastid movement impaired 2	-
Niben101Scf04632g03005	281.256	269.444	286.842	63.7232	51.8659	54.1856	279.18	56.5916	2.30184	1.52e-42	1.5e-41	maker-Niben101Scf04632-snap-gene-3.4	Niben101Scf04632	364052	365638	+	273	-	apoplastic invertase [Solanum tuberosum]	-
Niben101Scf00127g04010	6085.46	5754.38	6371.65	1212.4	1267.37	1214.45	6070.5	1231.4	2.30147	0	0	augustus_masked-Niben101Scf00127-processed-gene-4.9	Niben101Scf00127	468547	474445	-	2938	-	Heat shock 70 kDa protein 5	HSP70
Niben101Scf17372g01008	73.4709	78.4902	79.9395	16.5515	17.5675	12.9013	77.3002	15.6734	2.30043	2.93e-13	1.29e-12	maker-Niben101Scf17372-augustus-gene-1.7	Niben101Scf17372	144818	148069	-	1713	-	Receptor-like protein kinase	Pkinase
Niben101Scf01369g04017	693.381	727.499	668.906	105.93	144.723	174.598	696.595	141.75	2.29886	2.51e-72	3.78e-71	augustus_masked-Niben101Scf01369-processed-gene-4.16	Niben101Scf01369	455392	455967	-	576	-	RING finger protein 11	-
Niben101Scf11182g01002	850.655	887.993	908.724	183.722	179.858	174.598	882.457	179.392	2.29803	1.92e-125	4.68e-124	snap_masked-Niben101Scf11182-processed-gene-1.1	Niben101Scf11182	116918	117958	+	987	-	BnaC02g18180D [Brassica napus]	-
Niben101Scf11724g04018	50.5112	60.9178	54.0767	9.10332	13.3848	11.1812	55.1686	11.2231	2.2977	8.14e-10	3e-09	maker-Niben101Scf11724-augustus-gene-4.17	Niben101Scf11724	393538	395793	+	1923	-	Early nodulin-like protein 2	Cu_bind_like
Niben101Scf00679g08006	70.0269	67.9467	56.4279	7.44817	20.0771	12.0413	64.8005	13.1889	2.29753	2.8e-10	1.06e-09	maker-Niben101Scf00679-snap-gene-8.5	Niben101Scf00679	840070	843485	-	1251	-	Ras-related protein Rab-26	Ras
Niben101Scf09811g00009	47.0673	65.6037	74.0616	5.79302	13.3848	18.922	62.2442	12.6999	2.29728	2.38e-09	8.52e-09	maker-Niben101Scf09811-augustus-gene-0.8	Niben101Scf09811	21494	29013	-	4877	-	Replication factor A protein [Medicago truncatula]	-
Niben101Scf06078g02033	330.619	333.876	327.987	57.9302	74.4527	69.6673	330.827	67.3501	2.29701	2.41e-49	2.65e-48	maker-Niben101Scf06078-augustus-gene-2.32	Niben101Scf06078	263794	266705	-	1623	-	Phospholipase A1-II 6	Lipase_3
Niben101Scf01818g03019	12793.1	12839.6	12924.3	2528.24	2617.56	2702.4	12852.3	2616.07	2.29675	0	0	maker-Niben101Scf01818-augustus-gene-3.18	Niben101Scf01818	360301	375223	-	3939	-	NAC domain-containing protein 2	-
Niben101Scf10205g00001	771.444	670.095	664.203	152.274	151.415	124.713	701.914	142.801	2.2965	1.91e-88	3.39e-87	maker-Niben101Scf10205-snap-gene-0.0	Niben101Scf10205	675	2108	+	1020	-	Universal stress protein A-like protein	Usp
Niben101Scf03254g06015	167.605	151.123	139.894	30.6203	30.9522	31.8233	152.874	31.1319	2.2964	2.74e-24	1.79e-23	augustus_masked-Niben101Scf03254-processed-gene-6.14	Niben101Scf03254	629828	630337	-	510	-	BnaA01g24980D [Brassica napus]	-
Niben101Scf17237g00001	2841.26	3015.43	3380.97	600.819	657.526	622.705	3079.22	627.017	2.29591	4.21e-252	2.08e-250	augustus_masked-Niben101Scf17237-processed-gene-0.0	Niben101Scf17237	103891	104703	+	813	-	zinc-finger protein 2	-
Niben101Scf11709g00004	549.884	602.149	608.951	110.067	112.097	136.754	586.994	119.64	2.29573	1.85e-79	2.99e-78	maker-Niben101Scf11709-snap-gene-0.3	Niben101Scf11709	19777	28291	-	2605	-	E3 ubiquitin-protein ligase COP1 [Medicago truncatula]	WD40
Niben101Scf14121g00002	4199.32	4387.25	4361.41	835.023	886.74	915.995	4315.99	879.253	2.29565	0	0	maker-Niben101Scf14121-snap-gene-0.1	Niben101Scf14121	50723	54110	+	1567	-	jasmonate-zim-domain protein 6	Zim
novel.3812	331.767	347.934	311.529	68.6887	62.741	70.5273	330.41	67.319	2.29551	1.03e-49	1.14e-48	-	Niben101Scf10307	56299	62772	-	2124	-	-	-
Niben101Scf04071g03014	250.26	226.099	270.384	43.0339	65.2507	43.8646	248.914	50.7164	2.29457	6.43e-34	5.34e-33	maker-Niben101Scf04071-augustus-gene-3.13	Niben101Scf04071	298760	300201	-	540	-	G-type lectin S-receptor-like serine/threonine-protein kinase	-
Niben101Scf01931g00003	725.525	802.474	684.188	144.826	147.232	159.117	737.396	150.391	2.29422	1.61e-97	3.14e-96	maker-Niben101Scf01931-snap-gene-0.2	Niben101Scf01931	7807	12648	-	1829	-	Receptor-like protein kinase	Pkinase_Tyr
novel.4529	88.3947	91.3766	84.6418	10.7585	20.9137	22.3623	88.1377	18.0115	2.29382	6.45e-14	2.92e-13	-	Niben101Scf32159	49218	52919	-	3280	-	PF06136:Domain of unknown function (DUF966)	-
Niben101Ctg14126g00004	72.3229	44.5168	59.9546	14.0688	15.0578	6.88072	58.9314	12.0024	2.29271	1.91e-09	6.86e-09	maker-Niben101Ctg14126-augustus-gene-0.3	Niben101Ctg14126	149	2313	-	1447	-	Unknown protein	Ion_trans_2
Niben101Scf15077g00007	1984.86	2186.01	2139.56	460.132	405.725	422.304	2103.48	429.387	2.29204	9.47e-235	4.33e-233	maker-Niben101Scf15077-augustus-gene-0.6	Niben101Scf15077	3643	8523	-	1591	-	alpha/beta-Hydrolases superfamily protein	-
Niben101Scf04632g03006	2212.16	2251.61	2255.94	451.856	438.351	482.51	2239.91	457.572	2.29174	1.74e-280	9.72e-279	maker-Niben101Scf04632-snap-gene-3.5	Niben101Scf04632	367384	370970	+	1703	-	beta-fructofuranosidase (invertase) [Solanum lycopersicum]	-
Niben101Scf07201g01009	14623	15508.3	15246.1	3076.92	3032.48	3166.85	15125.8	3092.09	2.29042	0	0	augustus_masked-Niben101Scf07201-processed-gene-1.8	Niben101Scf07201	241996	243597	+	1602	-	ATP-dependent zinc metalloprotease FtsH 1	AAA
Niben101Scf04907g00001	334.063	366.678	336.216	74.4817	61.0679	76.548	345.652	70.6992	2.28994	2e-50	2.25e-49	maker-Niben101Scf04907-augustus-gene-0.0	Niben101Scf04907	17442	22514	-	2491	-	Auxin response factor 11	B3
Niben101Scf00103g04009	172.197	196.811	173.986	43.0339	29.2791	38.704	180.998	37.0057	2.28992	3.52e-27	2.48e-26	augustus_masked-Niben101Scf00103-processed-gene-4.8	Niben101Scf00103	507915	508349	+	435	-	2-oxoglutarate (2OG) and Fe(II)-dependent oxygenase superfamily protein	-
Niben101Scf01290g01033	644.018	636.122	667.73	125.791	142.213	130.734	649.29	132.913	2.28838	1.5e-93	2.81e-92	augustus_masked-Niben101Scf01290-processed-gene-1.32	Niben101Scf01290	173395	174642	-	1248	-	CBL-interacting protein kinase 31	Pkinase
Niben101Scf08533g02018	10055.2	10864.4	10757.7	2177.35	2144.91	2162.27	10559.1	2161.51	2.28832	0	0	maker-Niben101Scf08533-augustus-gene-2.17	Niben101Scf08533	246325	249865	+	1777	-	BnaA03g47070D [Brassica napus]	-
Niben101Scf01529g01006	123.982	120.664	112.856	27.31	19.2406	26.6628	119.167	24.4044	2.28826	4.19e-19	2.32e-18	augustus_masked-Niben101Scf01529-processed-gene-1.5	Niben101Scf01529	94046	94294	+	249	-	wound-responsive family protein [Medicago truncatula]	-
Niben101Scf03947g01007	102.17	123.007	111.68	17.3791	29.2791	22.3623	112.286	23.0068	2.28731	1.92e-17	1e-16	maker-Niben101Scf03947-snap-gene-1.6	Niben101Scf03947	226368	228567	+	380	-	rhodanese-related sulfurtransferase [Medicago truncatula]	-
Niben101Scf05283g00016	14031.8	14316.8	14708.9	2906.44	3048.38	2868.4	14352.5	2941.07	2.28679	0	0	augustus_masked-Niben101Scf05283-processed-gene-0.15	Niben101Scf05283	76784	77791	-	1008	-	alpha/beta-Hydrolases superfamily protein	Abhydrolase_3
Niben101Scf00490g01044	189.417	186.268	172.81	53.7924	31.7888	26.6628	182.832	37.4146	2.28589	5.49e-24	3.55e-23	maker-Niben101Scf00490-snap-gene-1.43	Niben101Scf00490	228262	239679	-	1096	-	MADS-box transcription factor 50	SRF-TF
Niben101Scf07152g04032	2597.88	2553.86	2374.67	519.717	491.89	532.395	2508.81	514.667	2.28556	1.16e-280	6.48e-279	maker-Niben101Scf07152-snap-gene-4.31	Niben101Scf07152	393614	401782	+	2259	-	NAC domain-containing protein 78	NAM
Niben101Scf02305g01018	250.26	308.103	273.91	56.2751	53.539	61.0664	277.425	56.9602	2.2844	2.53e-40	2.39e-39	maker-Niben101Scf02305-snap-gene-1.17	Niben101Scf02305	161988	172206	+	2494	-	receptor kinase 1	Pkinase_Tyr
Niben101Scf10015g02008	8604.13	9066.2	9109.58	1827.28	1844.59	1825.11	8926.64	1832.33	2.28438	0	0	maker-Niben101Scf10015-snap-gene-2.7	Niben101Scf10015	222766	235017	+	3423	-	2-oxoglutarate dehydrogenase, E1 component	-
Niben101Scf01281g10013	1579.62	1783.02	1776.3	360.823	319.561	374.999	1712.98	351.794	2.28389	7.13e-183	2.5e-181	snap_masked-Niben101Scf01281-processed-gene-10.12	Niben101Scf01281	960420	985908	+	3631	-	Cation-chloride cotransporter 1	AA_permease
Niben101Scf04989g01023	941.346	923.138	855.823	185.377	165.636	208.142	906.769	186.385	2.28336	2.62e-114	5.93e-113	maker-Niben101Scf04989-augustus-gene-1.22	Niben101Scf04989	160267	161147	-	751	-	Cytochrome c oxidase copper chaperone 1	-
Niben101Scf03018g05015	266.332	279.987	353.85	70.3438	61.0679	53.3256	300.056	61.5791	2.28312	5.14e-39	4.74e-38	maker-Niben101Scf03018-augustus-gene-5.14	Niben101Scf03018	537365	555555	-	2294	-	Protein ZINC INDUCED FACILITATOR-LIKE 1	MFS_1
novel.1735	51.6592	52.7173	55.2523	10.7585	10.0386	12.0413	53.2096	10.9461	2.28201	1.29e-09	4.7e-09	-	Niben101Scf02710	5409	13461	+	729	-	-	-
Niben101Scf01550g01002	952.826	925.481	914.602	185.377	206.627	182.339	930.97	191.448	2.28159	2.05e-128	5.06e-127	maker-Niben101Scf01550-snap-gene-1.1	Niben101Scf01550	165072	166947	+	1582	-	ATP-dependent zinc metalloprotease FtsH	-
Niben101Scf08940g01001	19689	20502.3	20462.2	4091.53	4085.7	4299.59	20217.8	4158.94	2.28144	0	0	maker-Niben101Scf08940-snap-gene-1.0	Niben101Scf08940	27187	29595	+	1424	-	Lysine histidine transporter 1	Aa_trans
Niben101Scf01009g02001	1013.67	1041.46	1066.25	228.411	226.704	187.5	1040.46	214.205	2.27906	8.45e-133	2.15e-131	maker-Niben101Scf01009-snap-gene-2.0	Niben101Scf01009	282089	288563	+	1234	-	BnaA07g37710D [Brassica napus]	-
Niben101Scf07440g02016	5405.85	5499	5712.15	1147.85	1105.08	1172.3	5539	1141.74	2.27848	0	0	maker-Niben101Scf07440-snap-gene-2.15	Niben101Scf07440	315644	325293	+	2097	-	transferase, transferring glycosyl groups precursor [Zea mays] gb|ACG29772.1| transferase, transferring glycosyl groups [Zea mays]	-
Niben101Scf10142g00008	1304.11	1421.02	1463.6	302.065	252.637	308.772	1396.24	287.825	2.27848	1.78e-154	5.25e-153	maker-Niben101Scf10142-snap-gene-0.7	Niben101Scf10142	30266	38197	-	2024	-	Receptor-like protein kinase 2	Pkinase
Niben101Scf00059g00007	105.614	125.35	116.383	20.6894	20.9137	30.1031	115.782	23.9021	2.27833	3.88e-18	2.07e-17	augustus_masked-Niben101Scf00059-processed-gene-0.6	Niben101Scf00059	50992	52911	+	1920	-	exocyst subunit exo70 family protein H4	Exo70
Niben101Scf20969g00001	631.39	629.093	691.242	124.136	146.396	132.454	650.575	134.329	2.27596	4.49e-89	8.01e-88	maker-Niben101Scf20969-snap-gene-0.0	Niben101Scf20969	33210	40529	-	1482	-	VQ motif-containing protein	-
Niben101Scf00709g02007	276.664	304.589	323.285	58.7578	66.0872	61.9265	301.512	62.2572	2.27578	1.93e-44	1.96e-43	maker-Niben101Scf00709-snap-gene-2.6	Niben101Scf00709	242873	245295	-	1681	-	Peroxidase 51	-
Niben101Scf11362g01012	839.175	862.22	868.754	146.481	204.117	180.619	856.717	177.072	2.275	7.42e-102	1.51e-100	maker-Niben101Scf11362-snap-gene-1.11	Niben101Scf11362	185880	189233	+	1403	-	Ras-related protein Rab-25	Ras
Niben101Scf02581g04013	18824.6	19535.9	19982.5	4039.39	4020.45	4002	19447.7	4020.61	2.27406	0	0	maker-Niben101Scf02581-augustus-gene-4.12	Niben101Scf02581	423611	431682	-	4026	-	Respiratory burst oxidase homolog protein C	FAD_binding_8
Niben101Scf02461g02003	686.494	694.697	638.34	124.964	148.069	145.355	673.177	139.463	2.27178	7.13e-92	1.31e-90	maker-Niben101Scf02461-snap-gene-2.2	Niben101Scf02461	207943	216965	-	1932	-	lytic transglycosylase [Paenibacillus sp. FSL R7-0331]	-
Niben101Scf00821g16005	2191.5	2225.84	2178.35	450.201	460.937	454.987	2198.56	455.375	2.27145	4.21e-284	2.4e-282	augustus_masked-Niben101Scf00821-processed-gene-16.4	Niben101Scf00821	1613689	1622990	-	3388	-	hydroxyproline-rich glycoprotein family protein	-
Niben101Scf02639g03015	15174	15563.3	14891.1	3245.75	3066.78	3153.09	15209.5	3155.21	2.26912	0	0	maker-Niben101Scf02639-snap-gene-3.14	Niben101Scf02639	251963	296322	-	1315	-	LEM3 (ligand-effect modulator 3) family protein / CDC50 family protein	-
Niben101Scf04122g04002	219.265	203.84	225.712	43.8615	43.5004	47.3049	216.272	44.8889	2.26892	2.19e-33	1.8e-32	augustus_masked-Niben101Scf04122-processed-gene-4.1	Niben101Scf04122	470655	470903	+	249	-	wound-responsive family protein [Medicago truncatula]	-
Niben101Scf03739g05005	903.462	973.513	842.891	192.825	175.675	196.1	906.622	188.2	2.26848	1.64e-115	3.75e-114	maker-Niben101Scf03739-augustus-gene-5.4	Niben101Scf03739	539754	548743	+	959	-	WRKY transcription factor 55	WRKY
Niben101Scf06901g00010	56.2511	48.0313	41.1453	14.0688	10.8751	5.16054	48.4759	10.0348	2.26804	3.87e-08	1.28e-07	maker-Niben101Scf06901-snap-gene-0.9	Niben101Scf06901	13221	14570	-	686	-	Unknown protein	-
Niben101Scf06301g03008	1183.57	1047.32	1006.3	201.101	221.685	250.286	1079.06	224.357	2.26706	1.13e-118	2.63e-117	augustus_masked-Niben101Scf06301-processed-gene-3.7	Niben101Scf06301	371752	376101	-	669	-	Unknown protein	-
Niben101Scf06332g03007	900.018	890.336	853.472	209.376	174.838	165.137	881.275	183.117	2.26584	1.69e-111	3.74e-110	augustus_masked-Niben101Scf06332-processed-gene-3.6	Niben101Scf06332	385754	390805	+	3233	-	receptor kinase 2	Pkinase_Tyr
Niben101Scf13854g01007	1061.88	1116.43	1040.39	225.1	224.195	220.183	1072.9	223.159	2.26524	1.44e-146	4.04e-145	maker-Niben101Scf13854-snap-gene-1.6	Niben101Scf13854	167724	175668	-	2473	-	chloride channel C	Voltage_CLC
Niben101Scf01339g02018	1973.38	1850.96	1950.29	397.236	401.543	403.382	1924.88	400.72	2.26422	5.23e-243	2.5e-241	maker-Niben101Scf01339-augustus-gene-2.17	Niben101Scf01339	276357	289184	-	1729	-	Histidine protein methyltransferase 1 homolog	-
Niben101Scf00682g04013	78.0628	96.0626	76.4128	15.7239	19.2406	17.2018	83.5127	17.3888	2.26391	1.01e-13	4.52e-13	maker-Niben101Scf00682-augustus-gene-4.12	Niben101Scf00682	434114	439723	-	2070	-	Threonine dehydratase biosynthetic	PALP
Niben101Scf02902g04007	419.014	391.279	349.148	69.5163	92.8567	79.1282	386.48	80.5004	2.26382	1.71e-51	1.94e-50	maker-Niben101Scf02902-augustus-gene-4.6	Niben101Scf02902	510164	515401	+	4002	-	Unknown protein	-
Niben101Scf04406g08002	3350.96	3610.55	3487.95	706.749	725.286	744.838	3483.15	725.624	2.26325	0	0	maker-Niben101Scf04406-augustus-gene-8.1	Niben101Scf04406	786946	796078	-	3174	-	hydroxyproline-rich glycoprotein family protein	-
Niben101Scf15435g00012	8716.63	8530.83	8751.02	1766.04	1788.54	1862.09	8666.16	1805.56	2.26315	0	0	maker-Niben101Scf15435-snap-gene-0.11	Niben101Scf15435	62188	64134	+	1144	-	NAC domain-containing protein 2	NAM
Niben101Scf18951g00009	587.767	623.235	604.249	133.24	125.482	119.552	605.084	126.091	2.26204	1.26e-86	2.19e-85	maker-Niben101Scf18951-snap-gene-0.8	Niben101Scf18951	89259	101663	+	1812	-	DNA polymerase alpha subunit B	-
novel.1993	55.1032	70.2897	68.1837	16.5515	10.0386	13.7614	64.5255	13.4505	2.26128	8.79e-11	3.41e-10	-	Niben101Scf03224	1292658	1301529	+	1049	-	-	-
Niben101Scf12039g00001	865.579	836.448	842.891	172.963	168.983	189.22	848.306	177.055	2.26101	5.15e-118	1.2e-116	maker-Niben101Scf12039-snap-gene-0.0	Niben101Scf12039	3988	8250	+	360	-	Unknown protein	-
Niben101Scf21770g00007	4402.51	4373.19	4503.65	933.504	914.346	922.876	4426.45	923.575	2.2608	0	0	maker-Niben101Scf21770-snap-gene-0.6	Niben101Scf21770	22515	37851	+	4435	-	Serine/threonine protein phosphatase family protein	Metallophos
Niben101Scf17009g00023	2887.18	3036.52	3137.63	671.991	598.131	620.985	3020.44	630.369	2.26017	2.73e-306	1.69e-304	augustus_masked-Niben101Scf17009-processed-gene-0.22	Niben101Scf17009	122398	128134	+	1690	-	Sec14p-like phosphatidylinositol transfer family protein	-
Niben101Scf00428g12017	309.955	294.045	326.811	62.0681	66.0872	66.2269	310.271	64.7941	2.25986	2.36e-46	2.47e-45	maker-Niben101Scf00428-augustus-gene-12.16	Niben101Scf00428	1248941	1253976	+	3956	-	conserved hypothetical protein [Ricinus communis] gb|EEF30595.1| conserved hypothetical protein [Ricinus communis]	FAD_binding_3
Niben101Scf00264g02010	1281.15	1214.84	1268.45	242.479	294.465	249.426	1254.81	262.123	2.25907	1.59e-151	4.59e-150	augustus_masked-Niben101Scf00264-processed-gene-2.9	Niben101Scf00264	229802	230419	-	618	-	BnaA07g11120D [Brassica napus]	-
Niben101Scf06812g00002	819.66	830.59	788.815	150.619	163.963	196.1	813.021	170.227	2.2572	2.44e-102	4.97e-101	maker-Niben101Scf06812-snap-gene-0.1	Niben101Scf06812	74740	77630	-	1798	-	Calcium uniporter protein 2, mitochondrial	-
Niben101Scf00430g01026	233.04	267.101	284.491	47.1718	55.2121	61.9265	261.544	54.7701	2.25662	6.81e-37	6.02e-36	snap_masked-Niben101Scf00430-processed-gene-1.25	Niben101Scf00430	175011	178632	-	1683	-	Receptor-like protein kinase	Pkinase
Niben101Scf02432g00011	159.57	171.038	143.421	33.103	36.8081	29.243	158.01	33.0514	2.25642	3.24e-24	2.11e-23	maker-Niben101Scf02432-snap-gene-0.10	Niben101Scf02432	71825	75186	-	1457	-	Phenylalanine ammonia-lyase	-
Niben101Scf02145g09012	5982.14	6265.16	5821.48	1222.33	1278.24	1282.39	6022.92	1260.99	2.25605	0	0	maker-Niben101Scf02145-augustus-gene-9.11	Niben101Scf02145	896449	899952	+	2588	-	WRKY transcription factor 6	WRKY
Niben101Scf02608g01008	317.991	622.064	561.928	92.6884	95.3664	126.433	500.661	104.829	2.25601	6.5e-12	2.67e-11	maker-Niben101Scf02608-augustus-gene-1.7	Niben101Scf02608	148832	157171	+	3838	-	Receptor-like protein kinase	Pkinase
Niben101Scf04398g03005	2987.05	3167.72	2961.29	651.301	653.343	604.643	3038.69	636.429	2.255	0	0	maker-Niben101Scf04398-augustus-gene-3.4	Niben101Scf04398	268333	273100	-	1394	-	Transmembrane protein 45B	-
Niben101Scf05060g02003	1995.19	1965.77	2083.13	409.649	415.764	441.226	2014.7	422.213	2.25487	3.11e-247	1.51e-245	maker-Niben101Scf05060-snap-gene-2.2	Niben101Scf05060	210507	214956	-	3849	-	Protein of unknown function (DUF1666)	-
Niben101Scf07751g00003	1268.52	1315.59	1324.88	278.893	281.08	258.887	1303	272.953	2.25461	6.26e-173	2.07e-171	augustus_masked-Niben101Scf07751-processed-gene-0.2	Niben101Scf07751	8076	8816	-	741	-	Predicted AT-hook DNA-binding family protein	-
Niben101Scf05549g02004	297.327	289.359	327.987	60.4129	71.943	59.3462	304.891	63.9007	2.25392	5.11e-44	5.16e-43	maker-Niben101Scf05549-snap-gene-2.3	Niben101Scf05549	239160	242537	+	2387	-	18S pre-rib gar2 [Populus trichocarpa]	-
Niben101Scf13874g01001	520.036	499.057	578.386	119.998	127.992	86.8691	532.493	111.62	2.2525	1.28e-62	1.72e-61	augustus_masked-Niben101Scf13874-processed-gene-1.0	Niben101Scf13874	90424	90711	+	288	-	conserved hypothetical protein [Ricinus communis] gb|EEF44599.1| conserved hypothetical protein [Ricinus communis]	-
Niben101Scf02572g04005	269.776	243.671	250.399	57.9302	61.9045	40.4242	254.615	53.4196	2.25105	2.51e-35	2.14e-34	maker-Niben101Scf02572-snap-gene-4.4	Niben101Scf02572	402001	404072	-	1152	-	Auxin-responsive protein IAA16	-
Niben101Scf03600g04008	6144	6399.88	6334.03	1311.71	1359.39	1294.43	6292.64	1321.84	2.25098	0	0	augustus_masked-Niben101Scf03600-processed-gene-4.7	Niben101Scf03600	496595	504374	-	1969	-	glucose-6-phosphate dehydrogenase 6	G6PD_C
Niben101Scf10055g07005	44181.3	44755.8	44157.2	9215.87	9358.45	9406.8	44364.7	9327.04	2.24995	0	0	maker-Niben101Scf10055-snap-gene-7.4	Niben101Scf10055	774808	779853	-	2293	-	NAD-dependent malic enzyme	Malic_M
Niben101Scf15752g00002	3038.71	3056.43	3062.39	628.129	675.93	622.705	3052.51	642.255	2.24863	0	0	maker-Niben101Scf15752-snap-gene-0.1	Niben101Scf15752	43740	48587	-	2941	-	calcium-dependent protein kinase 32	Pkinase
novel.1196	81.5068	86.6906	83.4662	19.8618	17.5675	15.4816	83.8879	17.637	2.24845	5.79e-14	2.63e-13	-	Niben101Scf01697	1901056	1905642	-	643	-	-	-
Niben101Scf04727g07005	7603.09	7877.13	7709.46	1626.18	1634.61	1619.55	7729.89	1626.78	2.24838	0	0	maker-Niben101Scf04727-snap-gene-7.4	Niben101Scf04727	796961	806914	-	2719	-	Long-chain-fatty-acid--CoA ligase 3	AMP-binding
Niben101Scf03169g00010	157.274	159.323	199.849	31.4478	30.1157	47.3049	172.149	36.2895	2.24823	1.73e-23	1.1e-22	maker-Niben101Scf03169-snap-gene-0.9	Niben101Scf03169	6270	8861	+	1188	-	Chaperone protein DnaJ	DnaJ_C
Niben101Scf07655g01015	1223.75	1269.9	1279.03	240.824	281.916	271.788	1257.56	264.843	2.24777	2.91e-159	8.88e-158	maker-Niben101Scf07655-augustus-gene-1.14	Niben101Scf07655	124895	147783	-	3615	-	Cation-chloride cotransporter 1	AA_permease
Niben101Scf06774g02014	37.8834	59.7463	74.0616	9.10332	17.5675	9.46099	57.2304	12.0439	2.24679	1.35e-08	4.6e-08	maker-Niben101Scf06774-snap-gene-2.13	Niben101Scf06774	289455	291319	-	1296	-	Leucine-rich repeat receptor-like protein kinase family protein	-
novel.1939	200.897	261.243	239.818	66.206	33.4619	48.165	233.986	49.2776	2.24618	2.51e-27	1.77e-26	-	Niben101Scf03097	40209	44424	+	4216	-	PF07727:Reverse transcriptase (RNA-dependent DNA polymerase)|PF14223:gag-polypeptide of LTR copia-type|PF00665:Integrase core domain|PF13976:GAG-pre-integrase domain	RVT_2
Niben101Scf00428g12008	11195.1	11490	11464.3	2385.9	2378.3	2436.63	11383.1	2400.28	2.24568	0	0	maker-Niben101Scf00428-snap-gene-12.7	Niben101Scf00428	1197177	1203992	-	3845	-	Ras-related protein Rab-8	PPR
novel.114	53.9552	83.1762	62.3058	16.5515	10.8751	14.6215	66.479	14.016	2.24517	1.28e-10	4.92e-10	-	Niben101Ctg14708	701	2928	+	322	-	-	-
Niben101Scf04776g00011	94.1346	76.1472	61.1302	13.2412	15.8944	19.7821	77.1373	16.3059	2.24477	5.14e-12	2.12e-11	maker-Niben101Scf04776-snap-gene-0.10	Niben101Scf04776	71595	79975	+	3194	-	ERD (early-responsive to dehydration stress) family protein	-
Niben101Scf02569g01019	710.601	681.81	777.059	149.791	138.867	169.438	723.157	152.698	2.24436	6.33e-92	1.16e-90	augustus_masked-Niben101Scf02569-processed-gene-1.18	Niben101Scf02569	121802	123139	+	1338	-	UDP-D-glucuronate 4-epimerase 2	Epimerase
Niben101Ctg14792g00004	82.6547	85.5192	86.993	18.2066	13.3848	22.3623	85.0556	17.9846	2.24338	9.8e-14	4.39e-13	maker-Niben101Ctg14792-augustus-gene-0.3	Niben101Ctg14792	3	2061	-	756	-	Diacylglycerol O-acyltransferase 1	-
Niben101Scf01111g03001	291.588	258.9	292.72	58.7578	66.9238	52.4655	281.069	59.3823	2.24207	2.36e-40	2.23e-39	augustus_masked-Niben101Scf01111-processed-gene-3.0	Niben101Scf01111	365342	366886	+	1545	-	Multidrug resistance protein MdtK	MatE
Niben101Scf01502g02018	825.399	836.448	835.838	175.446	169.819	183.199	832.562	176.155	2.241	8.06e-117	1.86e-115	maker-Niben101Scf01502-augustus-gene-2.17	Niben101Scf01502	224763	228153	+	1594	-	xyloglucan endotransglucosylase/hydrolase 30	-
Niben101Scf07623g01036	10188.3	9989.34	10292.2	2237.76	2139.05	2071.1	10156.6	2149.3	2.24026	0	0	maker-Niben101Scf07623-snap-gene-1.35	Niben101Scf07623	250547	256940	+	2281	-	4-coumarate--CoA ligase 1	AMP-binding
Niben101Scf04082g01004	569.399	564.661	511.378	98.4814	124.646	125.573	548.479	116.233	2.2395	3e-71	4.45e-70	maker-Niben101Scf04082-snap-gene-1.3	Niben101Scf04082	172318	177113	+	1135	-	Ribonuclease 1	Ribonuclease_T2
Niben101Scf04403g00012	2816	2797.53	2936.6	588.406	583.91	639.047	2850.04	603.787	2.23926	0	0	maker-Niben101Scf04403-snap-gene-0.11	Niben101Scf04403	48000	51924	+	2318	-	methyl esterase 15	-
Niben101Scf19517g00019	14023.8	14056.8	14244.5	2975.96	2929.59	3062.78	14108.3	2989.44	2.2387	0	0	maker-Niben101Scf19517-snap-gene-0.18	Niben101Scf19517	1	17125	-	1872	-	Diacylglycerol kinase 7	-
Niben101Scf00714g06002	289.292	317.475	320.934	69.5163	61.9045	65.3668	309.233	65.5959	2.23663	2.7e-45	2.78e-44	maker-Niben101Scf00714-snap-gene-6.1	Niben101Scf00714	595148	597578	+	1914	-	Leucine-rich repeat receptor-like protein kinase family protein	-
Niben101Scf03817g05002	1075.66	1050.83	1023.93	239.169	217.502	212.442	1050.14	223.038	2.23475	5.66e-139	1.51e-137	maker-Niben101Scf03817-augustus-gene-5.1	Niben101Scf03817	523794	526808	-	1746	-	Soluble pyridine nucleotide transhydrogenase	Pyr_redox_2
Niben101Scf00622g00006	101.022	98.4056	129.314	19.8618	26.7695	23.2224	109.581	23.2846	2.23467	1.13e-16	5.74e-16	maker-Niben101Scf00622-snap-gene-0.5	Niben101Scf00622	14802	21433	-	1608	-	L-lactate dehydrogenase	FMN_dh
Niben101Scf04306g01006	697.973	775.53	773.532	185.377	128.828	163.417	749.012	159.207	2.23371	9.53e-83	1.6e-81	maker-Niben101Scf04306-snap-gene-1.5	Niben101Scf04306	139299	145345	-	4926	-	ABC transporter C family member 11	ABC_tran
Niben101Scf03550g00024	928.718	807.16	814.678	160.549	166.473	215.882	850.185	180.968	2.23362	7.33e-90	1.32e-88	maker-Niben101Scf03550-augustus-gene-0.23	Niben101Scf03550	21289	25518	+	2027	-	Multidrug resistance protein MdtK	MatE
Niben101Scf05799g02010	510.852	647.837	565.454	122.481	127.992	116.112	574.715	122.195	2.23309	2.05e-70	3.01e-69	augustus_masked-Niben101Scf05799-processed-gene-2.9	Niben101Scf05799	260379	262019	+	1641	-	Allene oxide synthase	p450
Niben101Scf04331g00003	3763.09	3805.02	3854.73	802.747	851.605	774.941	3807.61	809.764	2.23305	0	0	maker-Niben101Scf04331-snap-gene-0.2	Niben101Scf04331	17973	21745	-	1371	-	MtN26 [Medicago truncatula]	-
Niben101Scf01779g03011	179.085	178.067	144.596	44.689	29.2791	32.6834	167.25	35.5505	2.23301	1.61e-23	1.03e-22	maker-Niben101Scf01779-snap-gene-3.10	Niben101Scf01779	334502	341527	+	1890	-	Autophagy-related protein 18	-
novel.838	169.901	166.352	178.688	24.8272	38.4812	46.4448	171.647	36.5844	2.23288	9.91e-24	6.37e-23	-	Niben101Scf01083	248717	250967	-	828	-	-	-
Niben101Scf04090g02004	1705.9	1710.38	1798.64	383.995	361.388	363.818	1738.31	369.734	2.23286	8.47e-218	3.58e-216	snap_masked-Niben101Scf04090-processed-gene-2.3	Niben101Scf04090	197229	198529	-	601	-	Phenylalanine ammonia-lyase	-
Niben101Scf02280g03001	4078.78	3862.42	3721.89	813.506	823.162	846.328	3887.7	827.665	2.23205	0	0	maker-Niben101Scf02280-augustus-gene-3.0	Niben101Scf02280	326085	329137	+	1216	-	Alpha/beta hydrolase related protein	-
Niben101Scf00941g06004	3124.81	3207.55	3219.92	667.853	672.584	693.232	3184.09	677.89	2.2319	0	0	augustus_masked-Niben101Scf00941-processed-gene-6.3	Niben101Scf00941	632167	644455	-	2834	-	Protein of unknown function, DUF547	-
Niben101Scf04315g00001	156.126	162.838	170.459	43.0339	23.4233	37.8439	163.141	34.767	2.23017	8.76e-23	5.47e-22	maker-Niben101Scf04315-augustus-gene-0.0	Niben101Scf04315	5729	11762	+	1541	-	calmodulin-binding protein [Medicago truncatula]	-
Niben101Scf00571g08006	109.058	139.408	154.001	29.7927	30.9522	24.9426	134.156	28.5625	2.23014	1.56e-19	8.76e-19	maker-Niben101Scf00571-augustus-gene-8.5	Niben101Scf00571	799855	802855	+	2056	-	calmodulin-binding family protein	-
Niben101Scf01494g09005	878.207	878.621	893.441	224.273	165.636	174.598	883.423	188.169	2.23013	5.21e-101	1.05e-99	maker-Niben101Scf01494-snap-gene-9.4	Niben101Scf01494	953204	964985	-	3663	-	Disease resistance protein	NB-ARC
Niben101Scf05061g02010	4867.45	4832.42	4857.5	1097.36	972.068	1033.83	4852.45	1034.42	2.22977	0	0	maker-Niben101Scf05061-snap-gene-2.9	Niben101Scf05061	254328	262947	-	1466	-	Secretory carrier-associated membrane protein 3	-
Niben101Scf06883g00002	134.314	142.922	129.314	21.5169	32.6253	32.6834	135.517	28.9419	2.22894	2.38e-20	1.37e-19	maker-Niben101Scf06883-snap-gene-0.1	Niben101Scf06883	22977	23528	+	390	-	Glutathione S-transferase U1	-
Niben101Scf11480g03027	254.852	269.444	268.032	62.0681	53.539	53.3256	264.109	56.3109	2.22884	3.35e-39	3.1e-38	maker-Niben101Scf11480-snap-gene-3.26	Niben101Scf11480	349590	353751	-	951	-	TGACG-sequence-specific DNA-binding protein TGA-1B	bZIP_1
Niben101Scf08508g02011	272.072	282.33	302.124	48.8269	64.4141	69.6673	285.509	60.9694	2.22882	1.69e-39	1.57e-38	maker-Niben101Scf08508-augustus-gene-2.10	Niben101Scf08508	283409	286068	+	952	-	F-box protein PP2-A13	-
Niben101Scf01941g00023	1337.4	1520.6	1447.14	326.064	281.916	310.492	1435.05	306.158	2.22854	9.69e-161	2.99e-159	augustus_masked-Niben101Scf01941-processed-gene-0.22	Niben101Scf01941	16220	16873	-	654	-	CBS domain-containing protein	-
Niben101Scf02510g05021	1743.79	1897.82	1926.78	379.857	421.62	387.04	1856.13	396.172	2.22792	3.24e-207	1.31e-205	maker-Niben101Scf02510-snap-gene-5.20	Niben101Scf02510	544377	549469	+	2003	-	Glucan endo-1,3-beta-glucosidase 14	Glyco_hydro_17
Niben101Scf10205g00006	86.0987	60.9178	54.0767	13.2412	11.7117	18.0619	67.0311	14.3382	2.22784	1.98e-10	7.54e-10	maker-Niben101Scf10205-snap-gene-0.5	Niben101Scf10205	74471	81415	-	1139	-	Glutathione S-transferase U7	GST_C
Niben101Scf00158g04018	1193.9	1182.04	1130.91	221.79	278.57	248.566	1168.95	249.642	2.22759	3.7e-138	9.78e-137	snap_masked-Niben101Scf00158-processed-gene-4.17	Niben101Scf00158	474174	478140	-	1891	-	Cytochrome P450 superfamily protein	p450
Niben101Scf02864g01015	1763.3	1948.2	1857.42	401.374	387.321	400.802	1856.31	396.499	2.22698	1.1e-218	4.67e-217	snap_masked-Niben101Scf02864-processed-gene-1.14	Niben101Scf02864	82438	99064	+	6278	-	Tm-1 protein [Solanum habrochaites]	-
Niben101Scf00428g16006	567.103	589.262	510.202	120.826	97.876	137.614	555.523	118.772	2.22672	9.08e-67	1.27e-65	maker-Niben101Scf00428-augustus-gene-16.5	Niben101Scf00428	1637794	1641268	+	1378	-	Bax inhibitor 1	-
Niben101Scf01785g10024	2557.71	2285.59	2440.51	487.441	532.044	538.416	2427.93	519.3	2.22553	3.65e-247	1.77e-245	augustus_masked-Niben101Scf01785-processed-gene-10.23	Niben101Scf01785	1156467	1156796	+	330	-	BnaC05g04450D [Brassica napus]	-
Niben101Scf05030g05006	2157.06	2360.56	2368.8	471.718	491.053	510.033	2295.47	490.935	2.22539	2.61e-248	1.27e-246	augustus_masked-Niben101Scf05030-processed-gene-5.5	Niben101Scf05030	632045	637060	-	1897	-	Trehalose-phosphate phosphatase A	-
Niben101Scf08609g00017	2430.28	2753.01	2746.16	576.82	572.198	547.877	2643.15	565.632	2.22396	8.64e-253	4.3e-251	maker-Niben101Scf08609-snap-gene-0.16	Niben101Scf08609	64459	69076	-	2279	-	BnaA03g41040D [Brassica napus]	-
Niben101Scf01851g03012	655.498	654.866	753.547	139.033	148.905	153.956	687.97	147.298	2.22392	3.68e-88	6.49e-87	maker-Niben101Scf01851-snap-gene-3.11	Niben101Scf01851	352429	357512	+	1236	-	F-box protein PP2-A13	-
Niben101Scf03652g03001	167.605	171.038	156.352	41.3787	27.6061	36.9839	164.999	35.3229	2.2237	2.41e-24	1.58e-23	maker-Niben101Scf03652-snap-gene-3.0	Niben101Scf03652	299211	305570	+	1623	-	P-loop containing nucle [Arabidopsis thaliana]	-
Niben101Scf00163g19001	205.489	207.355	211.605	47.9993	44.337	41.2843	208.149	44.5402	2.2236	1.29e-31	1.02e-30	augustus_masked-Niben101Scf00163-processed-gene-19.0	Niben101Scf00163	1969387	1970370	+	984	-	Cytosolic sulfotransferase 8	Sulfotransfer_1
Niben101Scf03035g04012	59.6951	39.8308	49.3744	15.7239	9.20202	6.88072	49.6334	10.6022	2.22359	4.59e-08	1.51e-07	maker-Niben101Scf03035-snap-gene-4.11	Niben101Scf03035	446082	458766	+	1760	-	Histidinol-phosphate aminotransferase	Aminotran_1_2
novel.117	1270.82	1275.76	1256.7	275.582	257.656	281.249	1267.76	271.496	2.2235	9.16e-168	2.95e-166	-	Niben101Ctg14788	498	3001	-	1138	-	-	-
Niben101Scf09445g04018	1110.1	1110.58	1143.84	235.859	245.108	239.965	1121.51	240.311	2.22247	6.82e-152	1.98e-150	maker-Niben101Scf09445-snap-gene-4.17	Niben101Scf09445	525308	532311	+	2164	-	ankyrin repeat family protein	-
Niben101Scf03226g03008	166.457	181.582	166.932	41.3787	20.0771	49.0251	171.657	36.827	2.22242	8.8e-21	5.16e-20	augustus_masked-Niben101Scf03226-processed-gene-3.7	Niben101Scf03226	306231	306947	-	717	-	Late embryogenesis abundant hydroxyproline-rich glycoprotein family, putative [Theobroma cacao] gb|EOY24873.1| Late embryogenesis abundant hydroxyproline-rich glycoprotein family, putative [Theobroma cacao]	-
Niben101Scf06394g08019	3323.41	3479.34	3427.99	705.921	755.402	731.936	3410.25	731.086	2.2218	0	0	maker-Niben101Scf06394-snap-gene-8.18	Niben101Scf06394	877593	890273	+	3694	-	Receptor-like protein kinase	Pkinase
Niben101Scf02752g12007	82.6547	94.8911	77.5883	18.2066	16.7309	19.7821	85.0447	18.2399	2.22174	8.57e-14	3.86e-13	maker-Niben101Scf02752-snap-gene-12.6	Niben101Scf02752	1260006	1262296	+	918	-	Casparian strip membrane protein 2	-
Niben101Scf16406g00009	171.049	235.471	243.345	67.0335	35.135	36.9839	216.622	46.3841	2.22097	7.57e-23	4.73e-22	maker-Niben101Scf16406-snap-gene-0.8	Niben101Scf16406	11795	15140	-	1109	-	Protein Hikeshi	-
Niben101Scf07152g04035	1267.37	1254.67	1281.38	280.548	268.532	266.628	1267.81	271.902	2.22094	1.71e-169	5.57e-168	maker-Niben101Scf07152-snap-gene-4.34	Niben101Scf07152	405893	415866	-	1220	-	RNA-binding protein Nova-2	KH_1
Niben101Scf02914g00002	2473.9	2524.57	2545.13	534.613	546.265	537.556	2514.54	539.478	2.22061	5.39e-307	3.35e-305	maker-Niben101Scf02914-snap-gene-0.1	Niben101Scf02914	62066	66952	+	2371	-	2-succinylbenzoate--CoA ligase	AMP-binding
Niben101Scf04506g03011	1840.22	1943.51	1980.85	407.167	407.398	422.304	1921.53	412.29	2.22061	2.6e-232	1.18e-230	maker-Niben101Scf04506-snap-gene-3.10	Niben101Scf04506	315328	321553	+	781	-	adenylate kinase 1	ADK
Niben101Scf05300g00002	1232.93	1268.73	1364.85	268.134	273.551	288.13	1288.84	276.605	2.22041	1.69e-159	5.16e-158	maker-Niben101Scf05300-augustus-gene-0.1	Niben101Scf05300	2215	9969	+	1331	-	Coiled-coil domain-containing protein 90B, mitochondrial	-
Niben101Scf03049g00001	2604.77	2579.63	2559.24	508.131	574.708	579.7	2581.21	554.18	2.22013	1.12e-280	6.3e-279	augustus_masked-Niben101Scf03049-processed-gene-0.0	Niben101Scf03049	26833	27330	+	498	-	Calcium-binding protein 1	-
Niben101Scf00493g00006	11948.2	11834.4	11915.7	2492.65	2553.98	2618.11	11899.4	2554.92	2.2197	0	0	maker-Niben101Scf00493-augustus-gene-0.5	Niben101Scf00493	27402	33389	+	3973	-	GTP pyrophosphokinase	-
Niben101Scf00536g00003	205.489	128.864	175.162	23.1721	45.1735	41.2843	169.838	36.5433	2.21848	1.9e-19	1.06e-18	maker-Niben101Scf00536-snap-gene-0.2	Niben101Scf00536	65537	82938	+	768	-	Cytochrome P450 superfamily protein	p450
Niben101Scf09028g00003	82.6547	70.2897	85.8174	14.8963	18.404	18.0619	79.5873	17.1208	2.21767	5.91e-13	2.56e-12	maker-Niben101Scf09028-snap-gene-0.2	Niben101Scf09028	31739	32613	-	753	-	Cytochrome P450 superfamily protein	p450
novel.1284	181.381	188.611	189.269	44.689	36.8081	38.704	186.42	40.067	2.21738	2.98e-28	2.16e-27	-	Niben101Scf01859	501945	506999	-	5055	-	PF07202:T-complex protein 10 C-terminus	-
Niben101Scf00821g16001	12746.1	12492.8	12571.7	2792.24	2579.91	2765.19	12603.5	2712.45	2.2162	0	0	maker-Niben101Scf00821-snap-gene-16.0	Niben101Scf00821	1611247	1612752	+	961	-	Somatic embryogenesis receptor kinase 1	LRRNT_2
Niben101Scf00522g01017	3011.16	3079.86	3241.08	652.129	658.363	700.973	3110.7	670.488	2.21421	0	0	maker-Niben101Scf00522-augustus-gene-1.16	Niben101Scf00522	174627	177041	+	1966	-	Myb-related protein 305	Myb_DNA-binding
novel.1123	81.5068	85.5192	51.7256	10.7585	18.404	18.0619	72.9172	15.7415	2.21396	9.3e-11	3.61e-10	-	Niben101Scf01582	1415623	1416541	+	919	-	-	-
Niben101Scf01550g01014	47.0673	55.0603	42.3209	8.27575	11.7117	11.1812	48.1495	10.3895	2.21358	2.22e-08	7.47e-08	maker-Niben101Scf01550-augustus-gene-1.13	Niben101Scf01550	168739	169875	+	408	-	P-loop containing nucleoside triphosphate hydrolases superfamily protein	-
Niben101Scf03427g03001	432.789	379.564	426.736	87.7229	97.876	81.7085	413.03	89.1025	2.21226	2.46e-56	3.03e-55	maker-Niben101Scf03427-augustus-gene-3.0	Niben101Scf03427	376254	376959	-	363	-	epoxide hydrolase-like protein [Medicago truncatula]	-
Niben101Scf06412g04016	176.789	249.528	232.765	44.689	48.5197	49.0251	219.694	47.4113	2.2121	3.82e-29	2.82e-28	maker-Niben101Scf06412-snap-gene-4.15	Niben101Scf06412	386211	390000	-	1724	-	gibberellin 2-oxidase 6	2OG-FeII_Oxy
Niben101Scf04401g06001	4556.34	4558.29	4738.77	975.711	987.126	1030.39	4617.8	997.741	2.21067	0	0	augustus_masked-Niben101Scf04401-processed-gene-6.0	Niben101Scf04401	717449	717769	+	321	-	RING finger protein 165	-
Niben101Scf00503g07008	6007.39	5882.08	5813.25	1255.43	1309.2	1260.03	5900.91	1274.89	2.21057	0	0	maker-Niben101Scf00503-snap-gene-7.7	Niben101Scf00503	758882	764078	-	1632	-	Ubiquitin-conjugating enzyme E2 E1	UQ_con
Niben101Scf00404g01016	256	238.985	249.223	52.1372	45.1735	63.6466	248.069	53.6525	2.21056	3.81e-35	3.24e-34	maker-Niben101Scf00404-snap-gene-1.15	Niben101Scf00404	97835	105174	+	1892	-	lysine ketoglutarate reductase trans-splicing-like protein [Medicago truncatula]	-
Niben101Scf15244g00001	8817.65	9007.63	8889.74	1886.87	1878.88	2008.31	8905.01	1924.69	2.21021	0	0	maker-Niben101Scf15244-snap-gene-0.0	Niben101Scf15244	12997	17254	+	1771	-	BnaA03g47070D [Brassica napus]	-
Niben101Scf01742g05006	12503.8	12208.2	12360.1	2660.65	2705.39	2655.1	12357.3	2673.71	2.20844	0	0	maker-Niben101Scf01742-snap-gene-5.5	Niben101Scf01742	512300	517134	+	2000	-	Succinyl-CoA ligase [ADP-forming] subunit beta	-
Niben101Scf07515g01011	3050.19	3107.98	3000.08	647.991	685.132	649.368	3052.75	660.83	2.2077	0	0	maker-Niben101Scf07515-snap-gene-1.10	Niben101Scf07515	154132	163095	-	1903	-	GDP-mannose transporter	-
Niben101Scf37108g00001	135.462	186.268	171.635	41.3787	30.9522	34.4036	164.455	35.5782	2.20749	8.5e-23	5.31e-22	maker-Niben101Scf37108-augustus-gene-0.0	Niben101Scf37108	1035	4450	-	2524	-	Disease resistance protein	NB-ARC
Niben101Scf08817g01012	821.956	938.368	871.105	163.86	179.858	227.064	877.143	190.26	2.20617	4.25e-91	7.74e-90	augustus_masked-Niben101Scf08817-processed-gene-1.11	Niben101Scf08817	196151	211726	-	2525	-	Signal peptide peptidase-like 4	-
Niben101Scf06208g00006	4211.95	4711.75	4548.32	998.055	947.808	974.482	4490.67	973.448	2.20562	0	0	maker-Niben101Scf06208-snap-gene-0.5	Niben101Scf06208	54714	75124	+	5478	-	glucan synthase-like 5	-
Niben101Scf01594g04001	363.91	451.026	487.866	106.757	93.6933	81.7085	434.267	94.053	2.20552	1.47e-49	1.63e-48	maker-Niben101Scf01594-snap-gene-4.0	Niben101Scf01594	387096	397432	+	3217	-	Diacylglycerol kinase 2	C1_1
Niben101Scf03362g05002	4396.77	4537.2	4561.25	1001.37	947.808	977.922	4498.41	975.698	2.20482	0	0	maker-Niben101Scf03362-augustus-gene-5.1	Niben101Scf03362	641131	645618	+	2566	-	Receptor-like protein kinase 2	Pkinase
Niben101Scf06221g00006	370.798	451.026	466.706	86.8953	87.0009	105.791	429.51	93.2291	2.20457	1.08e-52	1.26e-51	maker-Niben101Scf06221-augustus-gene-0.5	Niben101Scf06221	36900	41688	+	3565	-	Ethylene receptor 2	Response_reg
Niben101Scf05298g06007	2820.59	2682.72	2710.89	556.13	609.006	618.404	2738.07	594.514	2.20384	4.58e-294	2.71e-292	maker-Niben101Scf05298-snap-gene-6.6	Niben101Scf05298	685862	689848	-	1886	-	Serine/threonine-protein phosphatase PP-Z	Metallophos
Niben101Scf06822g01005	221.561	237.814	268.032	58.7578	51.0294	48.165	242.469	52.6507	2.20205	4.15e-34	3.46e-33	maker-Niben101Scf06822-snap-gene-1.4	Niben101Scf06822	77907	101718	+	1532	-	Leucine-rich repeat-containing protein 7	-
Niben101Scf05326g00012	2310.89	2299.65	2255.94	540.406	481.851	469.609	2288.82	497.289	2.20192	3.36e-251	1.65e-249	maker-Niben101Scf05326-snap-gene-0.11	Niben101Scf05326	47040	48517	-	1055	-	product [Oryza sativa Japonica Group]	-
Niben101Scf04444g09012	5534.42	5176.84	5197.24	1138.74	1102.57	1217.89	5302.83	1153.07	2.20165	0	0	maker-Niben101Scf04444-augustus-gene-9.11	Niben101Scf04444	920947	927773	+	1718	-	Farnesyl pyrophosphate synthase	-
Niben101Scf08390g03006	1889.58	2051.29	1999.66	441.925	394.014	455.847	1980.18	430.595	2.20143	1.66e-212	6.87e-211	maker-Niben101Scf08390-snap-gene-3.5	Niben101Scf08390	352603	354502	-	750	-	Secoisolariciresinol dehydrogenase	adh_short
novel.3791	260.592	238.985	216.307	51.3096	45.1735	59.3462	238.628	51.9431	2.2011	2.82e-33	2.32e-32	-	Niben101Scf10157	580223	585507	-	2306	-	-	-
Niben101Scf10316g00006	859.839	944.225	891.09	187.859	194.915	203.841	898.385	195.539	2.20019	3.14e-117	7.24e-116	maker-Niben101Scf10316-snap-gene-0.5	Niben101Scf10316	18121	30656	+	2554	-	O-fucosyltransferase family protein	-
Niben101Scf08973g01006	156.126	174.553	144.596	33.9306	32.6253	36.9839	158.425	34.5132	2.19917	1.13e-23	7.26e-23	maker-Niben101Scf08973-augustus-gene-1.5	Niben101Scf08973	130087	133134	+	1603	-	Glycerol-3-phosphate acyltransferase 5	-
Niben101Scf02228g02003	1870.06	1749.04	1636.41	371.581	409.072	363.818	1751.84	381.49	2.19909	2.67e-183	9.41e-182	augustus_masked-Niben101Scf02228-processed-gene-2.2	Niben101Scf02228	244784	245290	-	507	-	Unknown protein	-
Niben101Scf02243g06019	286.996	302.246	296.246	65.3784	46.8466	80.8484	295.163	64.3578	2.19892	8.4e-37	7.41e-36	maker-Niben101Scf02243-snap-gene-6.18	Niben101Scf02243	670870	675151	-	3240	-	Alpha-glucosidase 2	Glyco_hydro_31
Niben101Scf01507g00004	243.372	220.241	223.36	53.7924	48.5197	47.3049	228.991	49.8723	2.19854	1.12e-33	9.29e-33	maker-Niben101Scf01507-augustus-gene-0.3	Niben101Scf01507	53881	56537	-	1563	-	WRKY transcription factor 1	WRKY
Niben101Scf04217g04001	137.758	139.408	158.703	42.2063	23.4233	29.243	145.29	31.6242	2.19823	4.4e-20	2.52e-19	maker-Niben101Scf04217-snap-gene-4.0	Niben101Scf04217	423348	426640	-	2140	-	Pectinesterase/pectinesterase inhibitor 18	-
Niben101Scf02405g04011	968.897	1005.14	968.679	203.583	206.627	231.364	980.906	213.858	2.19815	1.57e-127	3.86e-126	maker-Niben101Scf02405-snap-gene-4.10	Niben101Scf02405	371973	380100	+	1542	-	UDP-glucuronic acid decarboxylase 1	-
Niben101Scf06078g02029	2262.67	2251.61	2251.24	444.408	500.255	530.675	2255.17	491.779	2.19786	3.95e-238	1.85e-236	maker-Niben101Scf06078-augustus-gene-2.28	Niben101Scf06078	239389	243999	+	1320	-	Ras-related protein Rab-13	Ras
Niben101Scf13758g00012	82.6547	60.9178	64.6569	15.7239	15.8944	13.7614	69.4098	15.1266	2.19781	3.23e-11	1.28e-10	maker-Niben101Scf13758-snap-gene-0.11	Niben101Scf13758	26720	29053	+	1284	-	WRKY transcription factor 1	WRKY
Niben101Scf09644g00009	280.108	310.446	319.758	57.9302	68.5969	72.2475	303.437	66.2582	2.19602	3.47e-42	3.39e-41	maker-Niben101Scf09644-augustus-gene-0.8	Niben101Scf09644	5040	7880	-	1771	-	WRKY transcription factor 6	WRKY
Niben101Scf03435g02021	3018.05	2958.03	2850.78	643.853	624.064	658.829	2942.29	642.249	2.19595	0	0	maker-Niben101Scf03435-augustus-gene-2.20	Niben101Scf03435	248152	256394	+	2460	-	transferase, transferring glycosyl groups / transferase, transferring hexosyl groups [Galdieria sulphuraria] gb|EME31524.1| transferase, transferring glycosyl groups / transferase, transferring hexosyl groups [Galdieria sulphuraria]	Glyco_transf_8
Niben101Scf25893g00005	2109.99	2128.61	2321.77	476.683	467.63	487.671	2186.79	477.328	2.19581	1.58e-239	7.45e-238	maker-Niben101Scf25893-snap-gene-0.4	Niben101Scf25893	15282	21753	-	2367	-	Mevalonate kinase	GHMP_kinases
Niben101Scf02637g00012	7894.68	7980.23	7676.54	1716.39	1717.43	1708.14	7850.48	1713.99	2.19542	0	0	maker-Niben101Scf02637-snap-gene-0.11	Niben101Scf02637	41983	71249	-	4138	-	Vacuolar protein sorting-associated protein 27	-
Niben101Scf02469g01018	353.579	372.535	367.957	80.2747	80.3085	78.2682	364.69	79.6171	2.19528	8.41e-53	9.81e-52	augustus_masked-Niben101Scf02469-processed-gene-1.17	Niben101Scf02469	167611	171294	-	2050	-	Phospholipase A1-II 1	Lipase_3
Niben101Scf00439g06003	3494.46	3510.97	3654.88	777.093	768.787	781.821	3553.44	775.9	2.19527	0	0	augustus_masked-Niben101Scf00439-processed-gene-6.2	Niben101Scf00439	655932	657563	-	1632	-	[Oryza sativa Japonica Group] dbj|BAF05328.2| [Oryza sativa Japonica Group]	-
Niben101Scf07725g00004	4081.08	7293.73	6642.03	1168.54	1281.59	1486.23	6005.61	1312.12	2.19443	1.02e-17	5.36e-17	maker-Niben101Scf07725-snap-gene-0.3	Niben101Scf07725	55786	58627	+	2133	-	Terpenoid synthase 18	-
Niben101Scf02063g04004	427.05	449.854	492.568	105.93	92.8567	100.63	456.491	99.8056	2.19308	1.85e-61	2.43e-60	augustus_masked-Niben101Scf02063-processed-gene-4.3	Niben101Scf02063	410412	411446	-	1035	-	RING finger protein 165	-
Niben101Scf14268g00002	154.978	182.753	119.909	27.31	41.8274	30.9632	152.547	33.3668	2.19287	1.14e-19	6.44e-19	maker-Niben101Scf14268-snap-gene-0.1	Niben101Scf14268	16081	18031	-	765	-	blight-associated protein P12, partial [Citrus medica]	-
Niben101Scf14996g00009	6751.29	7201.18	7209.84	1576.53	1525.03	1526.66	7054.1	1542.74	2.19282	0	0	maker-Niben101Scf14996-snap-gene-0.8	Niben101Scf14996	45796	50755	+	2058	-	Catalase	Catalase
Niben101Scf05030g05008	2417.65	2382.82	2219.5	491.579	534.554	510.893	2339.99	512.342	2.19149	2.12e-252	1.05e-250	maker-Niben101Scf05030-augustus-gene-5.7	Niben101Scf05030	593027	600259	-	2657	-	Acid beta-fructofuranosidase	-
Niben101Scf00282g03024	291.588	325.676	326.811	67.0335	78.6354	61.0664	314.692	68.9118	2.19016	3.5e-43	3.49e-42	augustus_masked-Niben101Scf00282-processed-gene-3.23	Niben101Scf00282	354647	356245	+	1599	-	Multidrug resistance protein MdtK	MatE
Niben101Scf05183g09017	1043.52	961.798	952.221	219.307	179.021	250.286	985.845	216.205	2.18996	5.54e-101	1.11e-99	snap_masked-Niben101Scf05183-processed-gene-9.16	Niben101Scf05183	971377	971651	-	252	-	Unknown protein	-
Niben101Scf08341g00020	6921.19	7102.78	7298.01	1663.43	1512.48	1497.42	7107.32	1557.77	2.18951	0	0	maker-Niben101Scf08341-snap-gene-0.19	Niben101Scf08341	16673	35237	+	4740	-	receptor kinase 1	Pkinase
Niben101Scf02130g00004	1050.4	1005.14	1048.62	208.549	243.435	228.784	1034.72	226.923	2.18928	4.1e-131	1.03e-129	maker-Niben101Scf02130-snap-gene-0.3	Niben101Scf02130	62097	64915	-	1908	-	Protein SSH4	-
Niben101Scf01073g07011	74.6189	58.5748	47.0232	12.4136	12.5482	14.6215	60.0723	13.1944	2.18847	1.23e-09	4.49e-09	maker-Niben101Scf01073-snap-gene-7.10	Niben101Scf01073	816209	819070	+	1429	-	Mitotic spindle checkpoint protein MAD2	HORMA
Niben101Scf02060g01002	3085.78	3010.74	2868.42	670.335	651.67	645.067	2988.31	655.691	2.18817	0	0	snap_masked-Niben101Scf02060-processed-gene-1.1	Niben101Scf02060	101253	105421	+	1121	-	hypoia-responsive family protein 1 [Hevea brasiliensis]	-
Niben101Scf07489g01003	993.005	1118.78	1159.12	220.962	245.945	251.146	1090.3	239.351	2.18782	1.09e-122	2.6e-121	maker-Niben101Scf07489-augustus-gene-1.2	Niben101Scf07489	160201	166057	-	3056	-	Serine/threonine-protein kinase 10	Pkinase
Niben101Scf07494g00004	648.61	716.955	660.676	130.757	133.848	180.619	675.414	148.408	2.18776	8.76e-75	1.35e-73	maker-Niben101Scf07494-snap-gene-0.3	Niben101Scf07494	43817	52475	-	1446	-	E3 ubiquitin-protein ligase MARCH3 [Medicago truncatula] gb|AES91436.1| zinc finger protein [Medicago truncatula]	-
Niben101Scf02517g19005	208.933	182.753	225.712	34.7581	51.0294	49.8852	205.799	45.2242	2.18742	1.07e-27	7.65e-27	maker-Niben101Scf02517-snap-gene-19.4	Niben101Scf02517	1902546	1904807	-	663	-	BnaA02g35690D [Brassica napus]	-
Niben101Scf08445g00007	1127.32	1199.61	1236.71	248.272	270.205	264.048	1187.88	260.842	2.18722	2.82e-147	7.94e-146	augustus_masked-Niben101Scf08445-processed-gene-0.6	Niben101Scf08445	58407	61460	-	3054	-	Receptor-like protein kinase 2	Pkinase
Niben101Scf07739g00007	208.933	187.439	185.742	47.9993	35.135	44.7247	194.038	42.6197	2.18697	8.77e-28	6.27e-27	maker-Niben101Scf07739-augustus-gene-0.6	Niben101Scf07739	139575	141438	+	1228	-	Receptor-like protein kinase	-
Niben101Scf13816g00005	2000.93	2061.83	2219.5	449.373	455.918	475.63	2094.09	460.307	2.18581	2.25e-228	1e-226	maker-Niben101Scf13816-snap-gene-0.4	Niben101Scf13816	150844	152217	-	1169	-	allene oxide cyclase 3	-
Niben101Scf07121g03008	88.3947	76.1472	72.886	13.2412	15.0578	24.0825	79.1426	17.4605	2.18413	4.84e-12	2e-11	maker-Niben101Scf07121-snap-gene-3.7	Niben101Scf07121	312740	315471	+	1323	-	Peroxidase 15	-
Niben101Scf03362g05005	68.879	82.0047	67.0081	19.8618	9.20202	18.922	72.6306	15.9953	2.18347	5.88e-11	2.3e-10	snap_masked-Niben101Scf03362-processed-gene-5.4	Niben101Scf03362	639391	640932	+	489	-	Cysteine-rich receptor-like protein kinase 3	-
Niben101Scf02613g02022	587.767	581.062	645.394	144.826	110.424	144.495	604.741	133.248	2.18245	1.25e-72	1.89e-71	maker-Niben101Scf02613-snap-gene-2.21	Niben101Scf02613	250926	256645	+	931	-	N-alpha-acetyltransferase 50	-
Niben101Scf00527g05004	332.915	292.874	296.246	76.9644	78.6354	47.3049	307.345	67.6349	2.18194	1.9e-36	1.66e-35	augustus_masked-Niben101Scf00527-processed-gene-5.3	Niben101Scf00527	554115	554603	-	489	-	SAUR-like auxin-responsive protein family	Auxin_inducible
Niben101Scf05618g02004	996.449	910.252	936.938	208.549	204.954	213.302	947.88	208.935	2.18194	7.92e-123	1.9e-121	maker-Niben101Scf05618-snap-gene-2.3	Niben101Scf05618	216973	221961	-	1496	-	Mitochondrial substrate carrier family protein	Mito_carr
novel.3683	952.826	1003.97	975.732	236.686	190.733	219.323	977.51	215.581	2.18069	3.24e-118	7.52e-117	-	Niben101Scf09516	98015	101458	-	2339	-	-	-
novel.48	300.771	271.787	331.514	55.4475	74.4527	69.6673	301.357	66.5225	2.18029	2.23e-39	2.07e-38	-	Niben101Ctg10786	1	803	-	455	-	-	-
Niben101Scf02537g14003	1615.21	1602.61	1547.06	301.237	368.081	382.74	1588.29	350.686	2.18011	9.94e-161	3.06e-159	maker-Niben101Scf02537-snap-gene-14.2	Niben101Scf02537	1401744	1406638	-	1042	-	alpha/beta-Hydrolases superfamily protein	-
Niben101Scf03748g00008	113.65	96.0626	106.978	17.3791	24.2599	28.383	105.564	23.3406	2.17971	9.09e-16	4.45e-15	maker-Niben101Scf03748-augustus-gene-0.7	Niben101Scf03748	38158	41949	+	2626	-	Leucine-rich repeat-containing protein 39	-
Niben101Scf02911g07002	986.117	1138.69	1108.57	247.445	249.291	216.743	1077.79	237.826	2.17926	3.58e-121	8.48e-120	snap_masked-Niben101Scf02911-processed-gene-7.1	Niben101Scf02911	706437	713611	-	2108	-	Scarecrow-like protein 13	GRAS
Niben101Scf02860g02002	758.816	807.16	828.785	207.721	156.434	164.277	798.254	176.144	2.17911	5.55e-90	1e-88	maker-Niben101Scf02860-snap-gene-2.1	Niben101Scf02860	236389	246949	-	2610	-	tyrosyl-DNA phosphodiesterase-related	Tyr-DNA_phospho
Niben101Scf04812g01015	1278.85	1335.5	1322.53	272.272	278.57	319.093	1312.3	289.978	2.17884	2.71e-156	8.08e-155	augustus_masked-Niben101Scf04812-processed-gene-1.14	Niben101Scf04812	168223	174117	-	3609	-	Lysine-specific demethylase 5A	JmjC
Niben101Scf03518g05008	461.489	472.113	541.943	107.585	120.463	98.0502	491.848	108.699	2.17704	6.29e-62	8.34e-61	maker-Niben101Scf03518-snap-gene-5.7	Niben101Scf03518	488332	495369	+	1739	-	heat shock transcription factor A8	HSF_DNA-bind
Niben101Scf05279g05006	13821.7	13877.5	13858.9	3090.99	2999.02	3100.62	13852.7	3063.55	2.17693	0	0	maker-Niben101Scf05279-snap-gene-5.5	Niben101Scf05279	581459	588828	-	1100	-	Universal stress protein A-like protein	Usp
Niben101Scf12427g00011	421.31	473.284	447.896	86.8953	93.6933	116.972	447.497	99.1869	2.17507	1.73e-56	2.13e-55	maker-Niben101Scf12427-augustus-gene-0.10	Niben101Scf12427	74057	76614	+	1447	-	Protein trichome birefringence-like 34	-
Niben101Scf01510g00001	334.063	285.845	333.865	65.3784	70.27	75.6879	317.924	70.4454	2.17496	2.33e-43	2.33e-42	maker-Niben101Scf01510-snap-gene-0.0	Niben101Scf01510	27412	45125	+	879	-	Protein farnesyltransferase/geranylgeranyltransferase type-1 subunit alpha	-
Niben101Scf03993g05005	42051.8	42835.7	42521.9	9506.35	9208.71	9527.21	42469.8	9414.09	2.17356	0	0	maker-Niben101Scf03993-snap-gene-5.4	Niben101Scf03993	505608	508401	-	2093	-	Terpene synthase 5	-
Niben101Scf01433g02008	88.3947	93.7196	83.4662	17.3791	20.9137	20.6422	88.5268	19.645	2.17271	4.63e-14	2.11e-13	maker-Niben101Scf01433-augustus-gene-2.7	Niben101Scf01433	202958	206972	+	3151	-	S-adenosyl-L-methionine-dependent methyltransferases superfamily protein	-
Niben101Scf04392g04008	846.063	905.566	876.983	218.48	201.608	162.557	876.204	194.215	2.17221	1.35e-98	2.65e-97	maker-Niben101Scf04392-snap-gene-4.7	Niben101Scf04392	426998	430917	-	1170	-	Xyloglucan endotransglucosylase/hydrolase protein 22	-
Niben101Scf09101g00003	1106.66	1183.21	1190.86	285.513	258.493	227.924	1160.24	257.31	2.17175	2.16e-130	5.41e-129	maker-Niben101Scf09101-snap-gene-0.2	Niben101Scf09101	59856	63880	-	1745	-	Mitochondrial substrate carrier family protein	Mito_carr
Niben101Scf04046g00002	4808.9	5165.12	4970.36	1104.81	1106.75	1105.22	4981.46	1105.59	2.17169	0	0	augustus_masked-Niben101Scf04046-processed-gene-0.1	Niben101Scf04046	47710	62838	-	5525	-	ABC transporter ATP-binding protein/permease PDR18	ABC2_membrane
Niben101Scf07244g00001	1074.51	1157.44	1176.76	252.41	291.955	212.442	1136.24	252.269	2.17022	8.53e-112	1.89e-110	maker-Niben101Scf07244-snap-gene-0.0	Niben101Scf07244	61353	62811	-	1224	-	Xyloglucan endotransglucosylase/hydrolase protein 22	-
Niben101Ctg16222g00005	312.251	302.246	331.514	75.3093	59.3948	75.6879	315.337	70.1307	2.16909	4.38e-43	4.35e-42	maker-Niben101Ctg16222-augustus-gene-0.4	Niben101Ctg16222	2438	6770	+	1710	-	Ankyrin-repeat containing protein	-
Niben101Scf17552g00003	3765.38	3541.43	3666.64	705.094	849.932	886.752	3657.82	813.926	2.16862	2.39e-242	1.13e-240	maker-Niben101Scf17552-snap-gene-0.2	Niben101Scf17552	2919	15688	-	2508	-	Ankyrin repeat domain-containing protein 50	-
Niben101Scf03839g00006	140.054	142.922	159.879	27.31	30.9522	40.4242	147.618	32.8955	2.16789	3.25e-21	1.93e-20	maker-Niben101Scf03839-snap-gene-0.5	Niben101Scf03839	86103	89347	+	1081	-	myb-like transcription factor family protein	Myb_DNA-binding
Niben101Scf09028g00036	43.6233	69.1182	38.7942	8.27575	10.0386	15.4816	50.5119	11.2653	2.1678	9.54e-08	3.07e-07	augustus_masked-Niben101Scf09028-processed-gene-0.35	Niben101Scf09028	30894	31457	-	564	-	cytochrome P450, family 71, subfamily B, polypeptide 34	p450
Niben101Scf03194g01013	3711.43	3623.43	3793.6	863.988	813.124	799.023	3709.49	825.378	2.16779	0	0	augustus_masked-Niben101Scf03194-processed-gene-1.12	Niben101Scf03194	211637	221779	+	3525	-	ABC-type transporter ATP-binding protein EcsA	ABC_tran
Niben101Scf06436g04005	482.153	557.632	531.363	139.033	106.241	104.071	523.716	116.448	2.16774	1.45e-61	1.91e-60	maker-Niben101Scf06436-snap-gene-4.4	Niben101Scf06436	450829	456560	+	1939	-	Chaperone protein DnaJ	DnaJ_C
Niben101Scf01406g01001	13847	13577.6	13538	2957.75	2973.09	3187.49	13654.2	3039.44	2.16768	0	0	maker-Niben101Scf01406-augustus-gene-1.0	Niben101Scf01406	160477	164755	+	1997	-	Phosphatidylinositol:ceramide inositolphosphotransferase 2	-
Niben101Scf26075g00003	107.91	74.9757	103.451	28.9651	20.0771	14.6215	95.4457	21.2213	2.16638	4.24e-13	1.85e-12	maker-Niben101Scf26075-augustus-gene-0.2	Niben101Scf26075	4287	7341	+	1808	-	stearoyl-acyl carrier protein desaturase	-
Niben101Scf11689g03008	2145.58	2168.44	2213.62	488.269	484.361	482.51	2175.88	485.047	2.16531	5.73e-263	2.99e-261	maker-Niben101Scf11689-snap-gene-3.7	Niben101Scf11689	393337	398066	-	1494	-	hydroxyproline-rich glycoprotein family protein	-
Niben101Scf07640g01001	412.126	394.794	424.385	83.585	79.472	111.812	410.435	91.6229	2.1651	3.12e-51	3.54e-50	maker-Niben101Scf07640-augustus-gene-1.0	Niben101Scf07640	70878	73580	+	819	-	NC domain-containing protein-related	-
Niben101Scf03600g04025	748.485	750.928	815.853	193.652	153.925	168.578	771.755	172.052	2.16475	9.78e-93	1.81e-91	maker-Niben101Scf03600-augustus-gene-4.24	Niben101Scf03600	480942	487643	-	3653	-	F-box protein	-
novel.3554	40.1794	51.5458	70.5349	12.4136	10.8751	12.9013	54.0867	12.0634	2.16426	1.5e-08	5.11e-08	-	Niben101Scf08574	15506	17942	-	1539	-	PF02902:Ulp1 protease family, C-terminal catalytic domain	Peptidase_C48
Niben101Scf00821g13003	1518.78	1623.69	1584.68	358.34	336.292	360.378	1575.72	351.67	2.16375	7.19e-190	2.61e-188	maker-Niben101Scf00821-snap-gene-13.2	Niben101Scf00821	1353626	1364476	-	1228	-	Protein phosphatase inhibitor 2	-
Niben101Scf13289g00011	264.036	301.074	339.743	66.206	66.9238	68.8072	301.618	67.3123	2.16362	1.05e-39	9.76e-39	snap_masked-Niben101Scf13289-processed-gene-0.10	Niben101Scf13289	14784	15346	+	495	-	Calcium-binding EF-hand family protein	-
Niben101Scf02160g01001	993.005	964.141	947.518	225.928	217.502	204.701	968.221	216.044	2.16359	1.23e-125	3e-124	maker-Niben101Scf02160-snap-gene-1.0	Niben101Scf02160	111901	112930	+	342	-	calmodulin-binding-like protein [Medicago truncatula]	-
Niben101Scf13180g01004	6280.61	6017.97	4705.85	1268.67	1253.98	1272.93	5668.14	1265.2	2.16355	8.68e-70	1.27e-68	maker-Niben101Scf13180-snap-gene-1.3	Niben101Scf13180	87083	92515	+	1287	-	Thioredoxin reductase	Pyr_redox_2
Niben101Scf01942g04001	7707.56	6901.28	7633.05	1620.39	1572.71	1772.64	7413.96	1655.25	2.16348	0	0	maker-Niben101Scf01942-snap-gene-4.0	Niben101Scf01942	427374	430092	+	1104	-	WRKY transcription factor 44	WRKY
Niben101Scf00354g00007	187.121	187.439	168.108	32.2754	50.1928	38.704	180.889	40.3908	2.16339	6.22e-25	4.14e-24	maker-Niben101Scf00354-snap-gene-0.6	Niben101Scf00354	2996	9704	-	1189	-	Arf-GAP with GTPase, ANK repeat and PH domain-containing protein 1	-
Niben101Ctg06417g00002	123.982	100.749	114.031	32.2754	20.0771	23.2224	112.921	25.1917	2.16319	2.5e-16	1.25e-15	augustus_masked-Niben101Ctg06417-processed-gene-0.1	Niben101Ctg06417	133	711	+	579	-	Phenylalanine ammonia-lyase 3	-
Niben101Scf39545g00005	1630.14	1524.12	1621.13	354.202	326.253	386.18	1591.79	355.545	2.16314	1.15e-175	3.87e-174	augustus_masked-Niben101Scf39545-processed-gene-0.4	Niben101Scf39545	10250	12566	+	1075	-	GDSL esterase/lipase	-
Niben101Scf00577g01002	2830.93	2822.13	2821.39	625.646	634.103	633.026	2824.82	630.925	2.16267	0	0	augustus_masked-Niben101Scf00577-processed-gene-1.1	Niben101Scf00577	89459	90502	+	1044	-	Acetyl esterase	Abhydrolase_3
Niben101Scf09282g00004	8138.05	7606.52	7736.5	1658.46	1792.72	1795.01	7827.02	1748.73	2.16239	0	0	maker-Niben101Scf09282-snap-gene-0.3	Niben101Scf09282	3465	6452	+	1644	-	Heavy metal transport/detoxification superfamily protein	HMA
Niben101Scf15903g00002	80.3588	66.7752	94.0465	14.8963	17.5675	21.5022	80.3935	17.9887	2.16182	3.29e-12	1.37e-11	augustus_masked-Niben101Scf15903-processed-gene-0.1	Niben101Scf15903	19509	19742	-	234	-	Unknown protein	-
Niben101Scf06442g00026	60.8431	69.1182	72.886	21.5169	13.3848	10.3211	67.6158	15.0743	2.16153	2.55e-10	9.65e-10	augustus_masked-Niben101Scf06442-processed-gene-0.25	Niben101Scf06442	57660	57881	+	222	-	Unknown protein	-
Niben101Scf21007g00015	2473.9	2697.95	2568.64	542.061	614.862	575.4	2580.17	577.441	2.15976	1.58e-253	7.92e-252	snap_masked-Niben101Scf21007-processed-gene-0.14	Niben101Scf21007	56140	73963	+	3219	-	receptor-like kinase [Medicago truncatula]	Pkinase_Tyr
Niben101Scf04995g09019	80.3588	86.6906	81.1151	17.3791	17.5675	20.6422	82.7215	18.5296	2.15942	3.37e-13	1.47e-12	maker-Niben101Scf04995-augustus-gene-9.18	Niben101Scf04995	950859	953322	-	1744	-	Cyclin-A1-2	Cyclin_C
Niben101Scf02786g03020	265.184	289.359	282.139	71.1714	66.9238	49.0251	278.894	62.3734	2.15869	6.42e-37	5.68e-36	maker-Niben101Scf02786-snap-gene-3.19	Niben101Scf02786	435905	440464	-	1116	-	Adenine nucleotide alpha hydrolases-like protein [Arabidopsis thaliana] hypothetical protein [Arabidopsis thaliana] gb|AAY78733.1| universal stress protein family protein [Arabidopsis thaliana] gb|AEE73923.1| Adenine nucleotide alpha hydrolases-like protein [Arabidopsis thaliana]	Usp
Niben101Scf02792g02012	778.332	748.585	692.417	177.929	135.521	184.059	739.778	165.836	2.15797	5.69e-81	9.35e-80	augustus_masked-Niben101Scf02792-processed-gene-2.11	Niben101Scf02792	277409	280226	+	1230	-	Annexin D4	-
Niben101Scf02411g01002	173.345	145.265	123.436	27.31	38.4812	33.5435	147.349	33.1115	2.1549	6.18e-20	3.52e-19	maker-Niben101Scf02411-snap-gene-1.1	Niben101Scf02411	195861	197660	+	1434	-	FAD-binding Berberine family protein	BBE
Niben101Scf00046g05007	406.386	434.625	462.003	76.9644	108.751	107.511	434.338	97.7423	2.15279	8.17e-52	9.39e-51	augustus_masked-Niben101Scf00046-processed-gene-5.6	Niben101Scf00046	509579	510576	+	225	-	ring H2 zinc finger [Solanum tuberosum]	-
novel.1565	60.8431	55.0603	44.6721	12.4136	15.0578	8.6009	53.5251	12.0241	2.15254	1.15e-08	3.95e-08	-	Niben101Scf02370	254513	262981	+	656	-	-	-
Niben101Scf00044g00016	288.144	268.272	303.3	71.999	61.0679	60.2063	286.572	64.4244	2.15239	1.56e-39	1.45e-38	maker-Niben101Scf00044-snap-gene-0.15	Niben101Scf00044	146382	149763	+	1202	-	Cytochrome P450 superfamily protein	p450
novel.3980	109.058	99.5771	86.993	20.6894	19.2406	26.6628	98.5428	22.1976	2.15237	8.5e-15	4.01e-14	-	Niben101Scf11922	128370	129681	+	1166	-	-	-
Niben101Scf10796g00009	4554.05	4696.52	4876.31	1075.02	1076.64	1026.95	4708.96	1059.53	2.15172	0	0	maker-Niben101Scf10796-snap-gene-0.8	Niben101Scf10796	50106	53955	+	1216	-	Chaperone protein HtpG	HATPase_c
Niben101Scf07436g00006	163.014	151.123	134.016	37.2409	28.4426	35.2637	149.384	33.649	2.15073	1.84e-21	1.1e-20	maker-Niben101Scf07436-snap-gene-0.5	Niben101Scf07436	81021	85426	-	3032	-	ATP-dependent zinc metalloprotease FtsH	AAA
novel.3668	296.18	258.9	310.353	64.5508	65.2507	65.3668	288.478	65.0561	2.1488	1.74e-39	1.61e-38	-	Niben101Scf09442	491278	495250	+	1187	-	-	-
Niben101Scf05245g01007	2613.96	2716.7	2659.16	575.992	658.363	567.659	2663.27	600.671	2.1483	9.31e-258	4.75e-256	maker-Niben101Scf05245-augustus-gene-1.6	Niben101Scf05245	133035	138244	-	3895	-	Protein argonaute 2	Piwi
Niben101Scf06397g00015	1170.94	1172.67	1113.28	270.617	250.128	259.747	1152.29	260.164	2.14695	5.69e-145	1.58e-143	maker-Niben101Scf06397-augustus-gene-0.14	Niben101Scf06397	15411	17006	-	768	-	Dolichyldiphosphatase 1	-
Niben101Scf22524g00006	195.157	199.154	164.581	37.2409	42.6639	46.4448	186.298	42.1165	2.14641	4.47e-26	3.07e-25	augustus_masked-Niben101Scf22524-processed-gene-0.5	Niben101Scf22524	103567	104085	-	519	-	Unknown protein	-
Niben101Scf01125g02022	1401.69	1592.06	1665.8	370.753	334.619	347.476	1553.18	350.949	2.14551	7.2e-151	2.07e-149	augustus_masked-Niben101Scf01125-processed-gene-2.21	Niben101Scf01125	278650	279750	-	1101	-	Cysteine/Histidine-rich C1 domain family protein	-
Niben101Scf02420g08013	4268.2	4696.52	4861.03	1107.29	992.145	1025.23	4608.58	1041.56	2.14532	1.06e-306	6.57e-305	maker-Niben101Scf02420-augustus-gene-8.12	Niben101Scf02420	854942	856542	+	1417	-	Gibberellin receptor GID1	Abhydrolase_3
novel.1499	64.287	71.4612	54.0767	11.586	15.8944	15.4816	63.275	14.3207	2.14481	4.22e-10	1.58e-09	-	Niben101Scf02269	319601	321844	+	965	-	-	-
Niben101Scf01055g00003	1005.63	947.74	988.664	224.273	210.81	230.504	980.679	221.862	2.14442	5.2e-125	1.26e-123	maker-Niben101Scf01055-snap-gene-0.2	Niben101Scf01055	15546	18478	+	1741	-	Glycerophosphodiester phosphodiesterase 1	-
Niben101Scf04362g07011	13797.6	14035.7	14259.8	3159.68	3228.24	3139.33	14031	3175.75	2.14339	0	0	maker-Niben101Scf04362-snap-gene-7.10	Niben101Scf04362	791902	793959	+	1900	-	Cytochrome P450 71B14	p450
Niben101Scf01514g00004	1572.74	1478.43	1616.42	350.892	345.494	360.378	1555.86	352.254	2.1432	1.41e-182	4.93e-181	maker-Niben101Scf01514-snap-gene-0.3	Niben101Scf01514	22975	25957	+	1220	-	Tyrosine phosphatase family protein	-
Niben101Scf04652g00027	2390.1	2425	2425.22	522.2	526.188	591.742	2413.44	546.71	2.14283	3.11e-255	1.57e-253	snap_masked-Niben101Scf04652-processed-gene-0.26	Niben101Scf04652	74514	78265	-	2784	-	Unknown protein	-
novel.3143	45.9193	41.0023	47.0232	6.6206	10.8751	12.9013	44.6483	10.1324	2.14273	1.59e-07	5.03e-07	-	Niben101Scf06677	173089	176930	+	1531	-	-	-
Niben101Scf01612g02014	940.198	959.455	914.602	217.652	216.666	202.981	938.085	212.433	2.14234	1.93e-121	4.59e-120	maker-Niben101Scf01612-snap-gene-2.13	Niben101Scf01612	235760	251190	-	1750	-	Glycerol-3-phosphate dehydrogenase [NAD(P)+]	NAD_Gly3P_dh_N
Niben101Scf00173g05015	9555.81	10018.6	10134.7	2265.9	2265.37	2197.53	9903.04	2242.93	2.14234	0	0	maker-Niben101Scf00173-augustus-gene-5.14	Niben101Scf00173	538294	559161	-	1500	-	Diphosphomevalonate decarboxylase	GHMP_kinases
Niben101Scf03854g02014	587.767	666.581	568.981	147.308	123.809	141.915	607.776	137.677	2.14222	3.66e-73	5.55e-72	maker-Niben101Scf03854-snap-gene-2.13	Niben101Scf03854	184779	192942	+	2690	-	acyl-CoA oxidase 2	-
Niben101Scf00592g07009	2089.33	2224.67	2328.83	481.648	496.909	527.235	2214.27	501.931	2.14154	1.3e-224	5.7e-223	maker-Niben101Scf00592-augustus-gene-7.8	Niben101Scf00592	770488	772775	+	1758	-	Cytochrome P450 CYP736A12	p450
Niben101Scf10650g02002	95.2826	103.092	76.4128	15.7239	24.2599	22.3623	91.5956	20.782	2.14135	2.06e-13	9.1e-13	maker-Niben101Scf10650-augustus-gene-2.1	Niben101Scf10650	299863	302852	+	2876	-	membrane protein [Mycoplasma columbinum] gb|EGV00192.1| hypothetical protein MCSF7_02001 [Mycoplasma columbinum SF7]	-
Niben101Scf07610g00001	373.094	379.564	375.01	88.5505	87.0009	79.9883	375.89	85.1799	2.14113	1.71e-52	1.99e-51	maker-Niben101Scf07610-augustus-gene-0.0	Niben101Scf07610	13799	15596	+	1412	-	Thioredoxin	-
Niben101Scf01414g02024	1453.35	1574.49	1735.16	345.099	388.994	345.756	1587.66	359.95	2.14074	1.75e-148	4.96e-147	maker-Niben101Scf01414-augustus-gene-2.23	Niben101Scf01414	242755	249586	-	2513	-	Ribose-phosphate pyrophosphokinase 2	Pribosyltran
Niben101Scf10254g01002	4575.86	4404.82	4563.6	993.917	1065.76	1012.33	4514.76	1024	2.14045	0	0	maker-Niben101Scf10254-snap-gene-1.1	Niben101Scf10254	236333	237624	+	926	-	Glutathione S-transferase U9	GST_N
Niben101Scf01648g00011	1043.52	931.339	1012.18	219.307	238.416	220.183	995.677	225.969	2.13957	7.07e-120	1.66e-118	maker-Niben101Scf01648-snap-gene-0.10	Niben101Scf01648	153709	158540	+	1408	-	Mitochondrial substrate carrier family protein	Mito_carr
novel.3230	319.139	320.99	338.567	67.8611	76.9623	77.4081	326.232	74.0772	2.1393	2.28e-45	2.35e-44	-	Niben101Scf07042	50660	52323	+	882	-	-	-
Niben101Scf06432g00001	1187.01	1087.15	1026.28	259.031	250.964	239.105	1100.15	249.7	2.13926	1.7e-125	4.12e-124	snap_masked-Niben101Scf06432-processed-gene-0.0	Niben101Scf06432	31059	37372	+	352	-	Hypoxia-responsive family protein	-
Niben101Scf02405g02005	2379.77	2466	2515.74	580.957	538.736	551.317	2453.84	557.004	2.13904	5.05e-269	2.7e-267	maker-Niben101Scf02405-augustus-gene-2.4	Niben101Scf02405	183753	193039	+	2082	-	Endoglucanase 12	-
novel.839	37.8834	46.8598	59.9546	10.7585	7.52892	14.6215	48.2326	10.9696	2.13826	1.17e-07	3.74e-07	-	Niben101Scf01084	315725	316888	-	1164	-	PF03058:Sar8.2 family	-
Niben101Scf05118g06011	1084.84	1152.75	1072.13	259.858	247.618	244.265	1103.24	250.581	2.1381	2.29e-137	6.02e-136	maker-Niben101Scf05118-snap-gene-6.10	Niben101Scf05118	649497	663803	+	2262	-	Signal peptide peptidase-like 4	-
Niben101Scf02790g02017	165.309	194.468	165.757	38.896	41.8274	38.704	175.178	39.8091	2.13738	4.53e-25	3.03e-24	augustus_masked-Niben101Scf02790-processed-gene-2.16	Niben101Scf02790	284307	285728	+	1422	-	TPA: transposon protein CACTA, En/Spm sub-class [Zea mays]	-
Niben101Scf03064g05001	405.238	442.825	384.415	94.3435	89.5105	96.33	410.826	93.3947	2.13731	8.98e-55	1.08e-53	maker-Niben101Scf03064-snap-gene-5.0	Niben101Scf03064	543228	547112	-	1357	-	Myb-related protein 306	Myb_DNA-binding
Niben101Scf03252g03001	843.767	845.82	809.975	172.963	179.021	216.743	833.187	189.576	2.13708	1.62e-98	3.17e-97	maker-Niben101Scf03252-snap-gene-3.0	Niben101Scf03252	311139	318944	+	3398	-	U-box domain-containing protein 12	U-box
Niben101Scf03712g01008	463.785	442.825	454.95	110.895	91.1836	107.511	453.853	103.197	2.13698	2.43e-60	3.15e-59	maker-Niben101Scf03712-snap-gene-1.7	Niben101Scf03712	167061	171041	-	2657	-	phenylalanine ammonia-lyase 2	-
Niben101Scf01085g04007	2239.71	2129.78	2085.48	512.269	437.514	518.634	2151.66	489.472	2.13647	1.04e-205	4.17e-204	maker-Niben101Scf01085-snap-gene-4.6	Niben101Scf01085	481279	484087	-	1599	-	cinnamate-4-hydroxylase	p450
Niben101Scf02790g05007	4713.62	4497.37	4517.76	1024.54	1015.57	1083.71	4576.25	1041.27	2.13613	0	0	augustus_masked-Niben101Scf02790-processed-gene-5.6	Niben101Scf02790	491023	495813	+	1277	-	Charged multivesicular body protein 2a homolog 2	ESCRT-III
Niben101Scf02111g16018	21024.2	21140.8	20571.5	4724.62	4775.85	4804.46	20912.1	4768.31	2.13283	0	0	maker-Niben101Scf02111-snap-gene-16.17	Niben101Scf02111	1466471	1472551	+	2324	-	ATP-citrate synthase subunit 1	Citrate_synt
Niben101Scf00165g04007	1260.48	1259.36	1182.63	288.824	276.061	279.529	1234.16	281.471	2.13242	2.71e-152	7.88e-151	augustus_masked-Niben101Scf00165-processed-gene-4.6	Niben101Scf00165	447362	448567	-	1206	-	U-box domain-containing protein 25	U-box
Niben101Scf13776g00009	377.686	299.903	317.407	75.3093	79.472	72.2475	331.665	75.6763	2.13188	3e-42	2.94e-41	maker-Niben101Scf13776-augustus-gene-0.8	Niben101Scf13776	40762	45449	+	1233	-	plastid movement impaired 2	-
novel.3638	11098.7	12071.1	12209.6	2668.1	2654.36	2754.01	11793.1	2692.16	2.13114	0	0	-	Niben101Scf09202	192732	196132	-	2377	-	PF00240:Ubiquitin family	ubiquitin
Niben101Scf06525g03011	289.292	242.5	283.315	46.3442	66.0872	73.9677	271.702	62.133	2.13061	1.01e-32	8.18e-32	maker-Niben101Scf06525-augustus-gene-3.10	Niben101Scf06525	312139	313018	-	582	-	Ankyrin repeat family protein with DHHC zinc finger domain	-
Niben101Scf01249g04001	1356.92	1422.2	1378.96	336.823	291.955	320.813	1386.02	316.53	2.13041	5.76e-162	1.79e-160	maker-Niben101Scf01249-snap-gene-4.0	Niben101Scf01249	379290	400995	-	2458	-	Potassium voltage-gated channel subfamily H member 3	Ion_trans
Niben101Scf11416g00017	789.812	768.501	746.494	166.343	183.204	177.178	768.269	175.575	2.12982	9.97e-100	1.98e-98	maker-Niben101Scf11416-snap-gene-0.16	Niben101Scf11416	76861	79712	-	1899	-	Receptor-like protein kinase	Pkinase
Niben101Scf00116g06001	66.583	89.0336	62.3058	8.27575	16.7309	24.9426	72.6408	16.6498	2.12959	1.24e-09	4.5e-09	augustus_masked-Niben101Scf00116-processed-gene-6.0	Niben101Scf00116	595802	597406	-	1605	-	FAD-binding Berberine family protein	FAD_binding_4
Niben101Scf01128g00004	6107.27	6089.43	6181.2	1433.36	1412.09	1354.64	6125.97	1400.03	2.12925	0	0	maker-Niben101Scf01128-snap-gene-0.3	Niben101Scf01128	14659	16499	-	1494	-	fiber expressed protein [Gossypium hirsutum]	-
Niben101Scf09467g02011	1678.35	1628.38	1776.3	417.925	363.061	381.88	1694.34	387.622	2.12769	6.58e-181	2.29e-179	maker-Niben101Scf09467-augustus-gene-2.10	Niben101Scf09467	275098	280753	-	1044	-	Class E vacuolar protein-sorting machinery protein hse1	-
novel.1718	45.9193	39.8308	57.6035	10.7585	11.7117	10.3211	47.7845	10.9304	2.12762	6.21e-08	2.02e-07	-	Niben101Scf02658	46295	48774	+	864	-	-	-
Niben101Scf02805g03007	3834.26	3616.41	3540.85	820.126	810.614	887.612	3663.84	839.451	2.12627	0	0	maker-Niben101Scf02805-snap-gene-3.6	Niben101Scf02805	284609	300394	-	1767	-	Lipid phosphate phosphatase 1	-
Niben101Scf03326g04014	202.045	186.268	188.093	43.8615	45.1735	43.0045	192.135	44.0132	2.12611	8.22e-28	5.88e-27	maker-Niben101Scf03326-snap-gene-4.13	Niben101Scf03326	479420	485123	-	956	-	-	-
Niben101Scf05697g07006	485.597	583.405	546.645	116.688	131.338	122.133	538.549	123.386	2.12573	6.22e-66	8.64e-65	maker-Niben101Scf05697-augustus-gene-7.5	Niben101Scf05697	741009	749237	-	1837	-	OTU domain-containing protein	OTU
novel.1473	88.3947	103.092	76.4128	20.6894	20.9137	19.7821	89.2997	20.4617	2.12549	1.86e-13	8.25e-13	-	Niben101Scf02225	162408	166664	+	758	-	-	-
Niben101Scf09665g00001	904.61	877.45	945.167	192.825	226.704	205.561	909.076	208.364	2.12538	2.4e-110	5.26e-109	augustus_masked-Niben101Scf09665-processed-gene-0.0	Niben101Scf09665	82929	83414	+	486	-	SAUR-like auxin-responsive protein family	Auxin_inducible
Niben101Scf04485g01002	265.184	234.299	252.75	58.7578	53.539	60.2063	250.744	57.501	2.125	5.89e-35	5e-34	maker-Niben101Scf04485-snap-gene-1.1	Niben101Scf04485	117475	123597	-	3086	-	BnaA06g36360D [Brassica napus]	-
Niben101Scf02171g00007	16108.5	16811	16834.3	4019.53	3603.84	3783.53	16584.6	3802.3	2.12481	0	0	maker-Niben101Scf02171-snap-gene-0.6	Niben101Scf02171	49294	50693	-	1097	-	chitinase [Zea mays subsp. parviglumis]	-
Niben101Scf12290g00002	481.005	545.917	444.37	114.205	99.5491	123.853	490.43	112.536	2.12428	1.08e-57	1.35e-56	maker-Niben101Scf12290-snap-gene-0.1	Niben101Scf12290	32347	40985	-	1576	-	Cysteine proteinases superfamily protein	OTU
Niben101Scf01063g04003	8156.42	8343.39	8378.36	1920.8	1908.16	1878.44	8292.72	1902.47	2.12387	0	0	maker-Niben101Scf01063-snap-gene-4.2	Niben101Scf01063	424985	432272	+	1847	-	Class E vacuolar protein-sorting machinery protein HSE1	-
Niben101Scf01393g00001	2364.84	2455.45	2640.35	579.302	511.13	622.705	2486.88	571.046	2.12299	1.16e-201	4.54e-200	maker-Niben101Scf01393-snap-gene-0.0	Niben101Scf01393	72348	81187	-	1396	-	Beta-1,3-galactosyltransferase 7	Galactosyl_T
Niben101Scf03194g01005	3356.7	3398.51	3439.75	769.644	777.989	795.583	3398.32	781.072	2.12141	0	0	maker-Niben101Scf03194-augustus-gene-1.4	Niben101Scf03194	114002	129403	-	3267	-	ABC transporter ATP-binding protein NatA	ABC_tran
Niben101Scf00605g01013	11272	12087.5	11632.4	2736.79	2615.88	2689.5	11664	2680.72	2.12131	0	0	maker-Niben101Scf00605-snap-gene-1.12	Niben101Scf00605	176028	185876	-	2808	-	Fatty acid oxidation complex subunit alpha	3HCDH_N
Niben101Scf02752g11002	22629	20245.8	19921.4	4334.01	4942.32	5162.26	20932.1	4812.86	2.1208	2.64e-112	5.87e-111	maker-Niben101Scf02752-augustus-gene-11.1	Niben101Scf02752	1156694	1160681	-	1611	-	Casparian strip membrane protein 1	-
Niben101Scf01596g12003	351.283	377.221	353.85	78.6196	92.0202	78.2682	360.785	82.9693	2.12016	1.68e-48	1.82e-47	maker-Niben101Scf01596-snap-gene-12.2	Niben101Scf01596	1303890	1306870	+	1838	-	4-coumarate--CoA ligase 2	AMP-binding
Niben101Scf04090g02003	5100.49	5520.09	5424.13	1194.19	1253.98	1242.83	5348.23	1230.33	2.12004	0	0	snap_masked-Niben101Scf04090-processed-gene-2.2	Niben101Scf04090	193909	195674	-	1734	-	Phenylalanine ammonia-lyase	-
Niben101Scf02749g01001	8760.26	9264.18	9075.48	1991.97	2119.81	2123.56	9033.31	2078.45	2.11986	0	0	maker-Niben101Scf02749-snap-gene-1.0	Niben101Scf02749	99808	105198	+	3283	-	lipoxygenase 3	Lipoxygenase
Niben101Scf01445g00004	1048.11	1053.17	980.434	240.824	239.252	229.644	1027.24	236.574	2.11823	7.68e-128	1.89e-126	maker-Niben101Scf01445-augustus-gene-0.3	Niben101Scf01445	73287	81841	-	2016	-	adenyl cyclase [Nicotiana tabacum]	-
novel.2408	137.758	162.838	188.093	32.2754	51.8659	28.383	162.896	37.5081	2.1171	2.71e-19	1.51e-18	-	Niben101Scf04262	11037	14743	+	1300	-	-	-
Niben101Scf01072g01011	55.1032	78.4902	23.5116	13.2412	6.69238	16.3417	52.3683	12.0918	2.11668	2.2e-06	6.35e-06	maker-Niben101Scf01072-snap-gene-1.10	Niben101Scf01072	105848	106618	+	384	-	Peptidyl-prolyl cis-trans isomerase-like 3	Pro_isomerase
Niben101Scf13679g01005	122.834	100.749	94.0465	12.4136	34.2984	26.6628	105.876	24.4583	2.1161	7.66e-13	3.29e-12	maker-Niben101Scf13679-augustus-gene-1.4	Niben101Scf13679	131227	140244	-	1453	-	2,3-bisphosphoglycerate-dependent phosphoglycerate mutase	-
Niben101Scf03693g00005	58.5471	78.4902	70.5349	19.0342	17.5675	11.1812	69.1907	15.9276	2.11594	1.95e-10	7.41e-10	augustus_masked-Niben101Scf03693-processed-gene-0.4	Niben101Scf03693	52367	54508	-	1216	-	Sec14p-like phosphatidylinositol transfer family protein	-
Niben101Scf00159g03004	402.942	455.712	547.821	110.067	106.241	108.371	468.825	108.227	2.1146	9.88e-52	1.13e-50	maker-Niben101Scf00159-snap-gene-3.3	Niben101Scf00159	352890	366583	+	3901	-	BnaC03g18280D [Brassica napus]	-
Niben101Scf05241g02004	5404.7	5686.44	5709.8	1322.46	1308.36	1248.85	5600.31	1293.22	2.11426	0	0	maker-Niben101Scf05241-augustus-gene-2.3	Niben101Scf05241	281291	288769	-	3033	-	Protein phosphatase 2C family protein	PP2C
Niben101Scf13640g01002	60.8431	53.8888	56.4279	11.586	14.2213	13.7614	57.0532	13.1896	2.11379	2.41e-09	8.63e-09	maker-Niben101Scf13640-snap-gene-1.1	Niben101Scf13640	172046	176413	-	847	-	Homeodomain-like superfamily protein	Myb_DNA-binding
Niben101Scf00873g02006	4299.19	4451.68	4513.05	1057.64	1028.95	978.782	4421.31	1021.79	2.11302	0	0	maker-Niben101Scf00873-augustus-gene-2.5	Niben101Scf00873	285009	293058	-	3517	-	Cyclin-dependent kinase G-1	Pkinase
Niben101Scf13776g02016	3623.03	4060.4	3559.66	864.816	849.932	885.032	3747.7	866.593	2.11265	1.12e-285	6.44e-284	maker-Niben101Scf13776-snap-gene-2.15	Niben101Scf13776	279009	284595	-	2800	-	receptor kinase 3	Pkinase_Tyr
Niben101Scf13118g00003	5983.29	5497.83	5518.18	1258.74	1313.38	1360.66	5666.43	1310.93	2.11217	0	0	maker-Niben101Scf13118-snap-gene-0.2	Niben101Scf13118	120849	124027	+	1730	-	UDP-glucuronic acid decarboxylase 1	-
novel.2168	197.453	210.869	221.009	56.2751	35.135	54.1856	209.777	48.5319	2.11206	8.16e-27	5.71e-26	-	Niben101Scf03670	506721	515962	-	2722	-	-	-
Niben101Scf01894g03001	53.9552	64.4322	59.9546	14.0688	10.8751	16.3417	59.4473	13.7619	2.11201	1.68e-09	6.05e-09	maker-Niben101Scf01894-augustus-gene-3.0	Niben101Scf01894	359237	360786	+	1193	-	NAC domain-containing protein 68	NAM
Niben101Scf03341g02006	1187.01	1268.73	1224.96	302.892	296.138	252.006	1226.9	283.679	2.11174	5.08e-136	1.32e-134	snap_masked-Niben101Scf03341-processed-gene-2.5	Niben101Scf03341	280307	289206	+	1224	-	ADP-ribosylation factor	Arf
Niben101Scf00109g03008	2044.56	2019.66	2046.69	468.407	472.649	473.049	2036.97	471.369	2.11154	2.19e-242	1.04e-240	maker-Niben101Scf00109-augustus-gene-3.7	Niben101Scf00109	325868	329072	-	2211	-	Glycerophosphodiester phosphodiesterase 1	-
novel.1150	461.489	487.342	493.744	124.964	103.732	104.931	480.858	111.209	2.11148	8.08e-62	1.07e-60	-	Niben101Scf01625	432923	435503	-	1438	-	-	-
Niben101Scf05830g02006	53.9552	67.9467	56.4279	13.2412	10.8751	17.2018	59.4433	13.7727	2.11142	2.27e-09	8.12e-09	augustus_masked-Niben101Scf05830-processed-gene-2.5	Niben101Scf05830	176258	176665	-	408	-	product [Oryza sativa Japonica Group]	-
Niben101Scf03839g02001	2565.74	2449.6	2453.44	593.371	544.592	590.882	2489.59	576.282	2.11122	3.41e-263	1.78e-261	maker-Niben101Scf03839-snap-gene-2.0	Niben101Scf03839	198170	205833	-	1942	-	Histone deacetylase 2	Hist_deacetyl
Niben101Scf01623g10003	247.964	260.072	269.208	57.1027	72.7796	49.8852	259.081	59.9225	2.11107	1.28e-33	1.06e-32	augustus_masked-Niben101Scf01623-processed-gene-10.2	Niben101Scf01623	1077484	1078077	+	594	-	BnaC05g01360D [Brassica napus]	-
Niben101Scf14778g00021	5547.05	5865.68	5895.54	1370.46	1313.38	1322.82	5769.42	1335.55	2.11083	0	0	augustus_masked-Niben101Scf14778-processed-gene-0.20	Niben101Scf14778	36117	37322	+	1206	-	RING finger protein 44	-
Niben101Scf03263g08007	84.9507	48.0313	41.1453	14.8963	12.5482	12.9013	58.0424	13.4486	2.11029	3.56e-08	1.18e-07	maker-Niben101Scf03263-snap-gene-8.6	Niben101Scf03263	878879	879844	-	860	-	RmlC-like cupins superfamily protein	Cupin_3
Niben101Scf17324g01011	90.6906	98.4056	119.909	19.0342	25.933	26.6628	103.002	23.8767	2.11001	1.02e-14	4.77e-14	maker-Niben101Scf17324-snap-gene-1.10	Niben101Scf17324	201526	204299	-	1098	-	Nucleic acid-binding, OB-fold-like protein	-
Niben101Scf02405g05001	673.866	697.04	721.807	155.584	151.415	178.039	697.571	161.679	2.10991	5.2e-87	9.07e-86	snap_masked-Niben101Scf02405-processed-gene-5.0	Niben101Scf02405	507683	509145	+	1011	-	UDP-glycosyltransferase 1 [Linum usitatissimum]	-
Niben101Scf04754g03024	312.251	385.422	413.804	97.6538	62.741	97.1901	370.493	85.8617	2.10948	5.29e-37	4.68e-36	maker-Niben101Scf04754-augustus-gene-3.23	Niben101Scf04754	291145	292024	-	804	-	At1g06530-like protein [Capsella grandiflora]	-
Niben101Scf18061g00012	1011.37	1152.75	1114.45	231.721	276.061	252.006	1092.86	253.263	2.10941	1.63e-117	3.77e-116	maker-Niben101Scf18061-snap-gene-0.11	Niben101Scf18061	31594	41478	+	1897	-	zinc ion binding protein, putative [Ricinus communis] gb|EEF52519.1| zinc ion binding protein, putative [Ricinus communis]	LIM
novel.657	548.736	548.26	539.592	132.412	116.28	130.734	545.529	126.475	2.10893	6.36e-72	9.51e-71	-	Niben101Scf00773	1386734	1407904	-	21010	-	PF14223:gag-polypeptide of LTR copia-type|PF00078:Reverse transcriptase (RNA-dependent DNA polymerase)|PF07727:Reverse transcriptase (RNA-dependent DNA polymerase)|PF08284:Retroviral aspartyl protease|PF13961:Domain of unknown function (DUF4219)|PF13976:GAG-pre-integrase domain|PF00665:Integrase core domain	RVT_2
Niben101Scf13018g00012	1221.45	1201.95	1179.11	277.238	279.407	278.669	1200.84	278.438	2.10869	4.3e-151	1.24e-149	maker-Niben101Scf13018-snap-gene-0.11	Niben101Scf13018	12405	25275	-	3696	-	Receptor-like protein kinase	Pkinase
Niben101Scf07391g04028	94.1346	111.292	128.138	28.9651	22.5868	25.8027	111.188	25.7849	2.10759	8.54e-16	4.18e-15	maker-Niben101Scf07391-snap-gene-4.27	Niben101Scf07391	490131	491882	-	1651	-	heat shock transcription factor B4	HSF_DNA-bind
Niben101Scf00726g02001	4156.84	4278.3	4192.12	947.573	1003.02	979.642	4209.09	976.745	2.10752	0	0	maker-Niben101Scf00726-snap-gene-2.0	Niben101Scf00726	229060	246988	+	2353	-	Glutamine--fructose-6-phosphate aminotransferase [isomerizing] 2	SIS
Niben101Scf09716g02012	544.144	467.427	530.187	100.137	122.136	135.894	513.919	119.389	2.10728	9.73e-59	1.23e-57	snap_masked-Niben101Scf09716-processed-gene-2.11	Niben101Scf09716	288290	290268	+	522	-	conserved hypothetical protein [Ricinus communis] gb|EEF43624.1| conserved hypothetical protein [Ricinus communis]	-
Niben101Scf02636g07002	2339.59	2068.86	2190.11	542.889	523.678	465.308	2199.52	510.625	2.10636	9.82e-195	3.72e-193	augustus_masked-Niben101Scf02636-processed-gene-7.1	Niben101Scf02636	710653	710859	-	207	-	Unknown protein	-
Niben101Scf00247g00009	52.8072	39.8308	44.6721	11.586	12.5482	7.74081	45.77	10.625	2.10511	1.54e-07	4.89e-07	augustus_masked-Niben101Scf00247-processed-gene-0.8	Niben101Scf00247	50080	50640	+	561	-	Unknown protein	-
Niben101Scf03693g03006	34.4395	44.5168	55.2523	4.96545	13.3848	12.9013	44.7362	10.4172	2.10482	8.2e-07	2.45e-06	maker-Niben101Scf03693-augustus-gene-3.5	Niben101Scf03693	346347	349916	-	2155	-	Sulfite exporter TauE/SafE family protein	-
Niben101Scf07253g02010	1284.59	1365.96	1234.36	311.996	288.609	302.752	1294.97	301.119	2.10446	5.66e-149	1.61e-147	maker-Niben101Scf07253-snap-gene-2.9	Niben101Scf07253	232859	238043	+	1482	-	acyl-CoA synthetase [Pseudomonas sp. 1-7]	AMP-binding
Niben101Scf06442g00013	2934.24	2913.51	2976.57	657.922	686.805	710.434	2941.44	685.054	2.10255	0	0	maker-Niben101Scf06442-snap-gene-0.12	Niben101Scf06442	49391	57491	+	2398	-	ATP-dependent RNA helicase DED1	DEAD
Niben101Scf01147g00001	122.834	162.838	188.093	31.4478	35.9715	43.0045	157.922	36.8079	2.102	1.43e-19	8.04e-19	maker-Niben101Scf01147-snap-gene-0.0	Niben101Scf01147	9120	10707	-	1486	-	Baculoviral IAP repeat-containing protein 3	-
Niben101Scf11071g02007	2044.56	2130.95	1960.87	443.58	490.217	496.272	2045.46	476.689	2.10173	3.24e-210	1.33e-208	maker-Niben101Scf11071-snap-gene-2.6	Niben101Scf11071	269898	272951	-	2171	-	Receptor-like protein kinase	Pkinase
Niben101Scf05404g09001	6878.71	6593.18	6727.85	1589.77	1549.29	1570.52	6733.25	1569.86	2.10068	0	0	maker-Niben101Scf05404-snap-gene-9.0	Niben101Scf05404	941650	949571	+	1154	-	Glutathione S-transferase U8	GST_N
Niben101Scf01042g03010	2990.49	2886.56	2884.88	737.369	622.391	683.771	2920.64	681.177	2.10008	6.94e-259	3.57e-257	maker-Niben101Scf01042-snap-gene-3.9	Niben101Scf01042	449457	451209	-	1158	-	conserved hypothetical protein [Ricinus communis] gb|EEF29405.1| conserved hypothetical protein [Ricinus communis]	-
Niben101Scf04652g00007	14999.5	15946.4	17305.7	3786.15	3699.21	3768.91	16083.9	3751.43	2.10007	0	0	maker-Niben101Scf04652-augustus-gene-0.6	Niben101Scf04652	67112	73470	+	2599	-	Phenylalanine ammonia-lyase	-
Niben101Scf04093g00019	1664.57	1726.78	1591.74	403.029	376.446	382.74	1661.03	387.405	2.10001	2.76e-187	9.91e-186	maker-Niben101Scf04093-augustus-gene-0.18	Niben101Scf04093	132273	135449	+	1154	-	Alpha/beta hydrolase related protein	-
Niben101Scf01091g00041	2731.05	2909.99	2850.78	669.508	665.891	645.067	2830.61	660.156	2.09999	7.61e-296	4.54e-294	maker-Niben101Scf01091-augustus-gene-0.40	Niben101Scf01091	47179	54470	-	3563	-	formate dehydrogenase	2-Hacid_dh_C
Niben101Scf05060g09005	53.9552	77.3187	77.5883	19.0342	18.404	11.1812	69.6207	16.2065	2.09968	4.07e-10	1.52e-09	maker-Niben101Scf05060-augustus-gene-9.4	Niben101Scf05060	1048445	1049026	-	477	-	AKAP7 2'5' RNA ligase-like domain protein [Medicago truncatula]	-
novel.2336	976.933	1347.22	1202.62	323.582	232.56	266.628	1175.59	274.257	2.09957	3.97e-29	2.93e-28	-	Niben101Scf04084	425150	427655	-	1250	-	PF01679:Proteolipid membrane potential modulator	-
Niben101Scf15824g00017	182.529	162.838	170.459	36.4133	35.9715	48.165	171.942	40.1833	2.09913	1.06e-23	6.81e-23	snap_masked-Niben101Scf15824-processed-gene-0.16	Niben101Scf15824	2268	3163	-	615	-	Unknown protein	-
Niben101Scf11995g00008	1095.18	1175.01	1303.72	278.893	294.465	260.607	1191.3	277.988	2.09887	5.68e-121	1.34e-119	maker-Niben101Scf11995-augustus-gene-0.7	Niben101Scf11995	82950	88673	+	870	-	Cytochrome b5 reductase 4	-
Niben101Scf09560g01002	1537.15	1636.58	1585.86	355.857	390.667	364.678	1586.53	370.401	2.09864	2.21e-181	7.7e-180	augustus_masked-Niben101Scf09560-processed-gene-1.1	Niben101Scf09560	153685	160812	+	1753	-	BnaA09g25400D [Brassica napus]	-
Niben101Scf03351g02001	109.058	94.8911	105.802	17.3791	32.6253	22.3623	103.251	24.1222	2.0981	2.89e-14	1.33e-13	maker-Niben101Scf03351-snap-gene-2.0	Niben101Scf03351	248269	253056	+	1651	-	RING/FYVE/PHD zinc finger superfamily protein	-
Niben101Scf08008g01001	478.709	603.32	541.943	130.757	119.626	129.013	541.324	126.465	2.09753	2.69e-62	3.58e-61	maker-Niben101Scf08008-snap-gene-1.0	Niben101Scf08008	183292	186269	-	2416	-	GTP-binding protein Obg/CgtA protein [Medicago truncatula]	-
Niben101Scf05848g05012	6073.98	5428.71	6111.84	1318.33	1395.36	1404.53	5871.51	1372.74	2.09685	0	0	maker-Niben101Scf05848-snap-gene-5.11	Niben101Scf05848	575375	585728	-	1432	-	Isopentenyl-diphosphate Delta-isomerase II	NUDIX
Niben101Scf06249g05020	5327.79	5221.35	5287.76	1257.91	1215.5	1235.95	5278.97	1236.46	2.09402	0	0	maker-Niben101Scf06249-snap-gene-5.19	Niben101Scf06249	653013	654608	+	1448	-	RING/U-box protein with C6HC-type zinc finger	IBR
Niben101Scf02305g01015	44.7713	83.1762	76.4128	23.1721	10.8751	13.7614	68.1201	15.9362	2.09302	7.26e-09	2.52e-08	maker-Niben101Scf02305-snap-gene-1.14	Niben101Scf02305	129658	133253	+	3026	-	receptor kinase 3	Pkinase_Tyr
Niben101Scf09225g04003	122.834	98.4056	101.1	31.4478	23.4233	20.6422	107.447	25.1711	2.09222	4.65e-15	2.22e-14	augustus_masked-Niben101Scf09225-processed-gene-4.2	Niben101Scf09225	390352	390855	-	504	-	BnaA05g06310D [Brassica napus]	-
Niben101Scf04099g01006	43.6233	56.2318	29.3895	8.27575	10.0386	12.0413	43.0815	10.1185	2.09207	8.73e-07	2.61e-06	maker-Niben101Scf04099-augustus-gene-1.5	Niben101Scf04099	182026	183082	+	950	-	Octicosapeptide/Phox/Bem1p family protein	-
Niben101Scf09127g01001	140.054	119.493	156.352	30.6203	37.6446	29.243	138.633	32.5026	2.09206	5.16e-19	2.84e-18	maker-Niben101Scf09127-snap-gene-1.0	Niben101Scf09127	85890	91299	+	2963	-	Kinesin-like protein 1	Kinesin
Niben101Scf02918g00003	37838.7	39137.3	39567.7	9299.46	8968.62	9091.15	38847.9	9119.74	2.09074	0	0	maker-Niben101Scf02918-snap-gene-0.2	Niben101Scf02918	2339	4806	-	1601	-	1-aminocyclopropane-1-carboxylate oxidase	2OG-FeII_Oxy
Niben101Scf00831g02021	143.498	148.78	141.07	34.7581	35.135	31.8233	144.449	33.9055	2.09043	5.09e-21	3.01e-20	maker-Niben101Scf00831-snap-gene-2.20	Niben101Scf00831	267454	271538	-	1862	-	auxin canalization protein [Medicago truncatula]	-
Niben101Scf10126g00007	3228.13	3385.62	3623.14	820.954	775.479	807.624	3412.3	801.352	2.09012	7.5e-289	4.34e-287	augustus_masked-Niben101Scf10126-processed-gene-0.6	Niben101Scf10126	53946	55130	-	1185	-	arogenate dehydrogenase	-
Niben101Scf05391g03003	163.014	152.294	152.826	41.3787	40.9908	27.5229	156.044	36.6308	2.08882	3.05e-21	1.81e-20	augustus_masked-Niben101Scf05391-processed-gene-3.2	Niben101Scf05391	339279	340136	-	858	-	Receptor-like protein kinase	Pkinase
novel.3851	49.3633	49.2028	55.2523	11.586	12.5482	12.0413	51.2728	12.0585	2.0881	1.85e-08	6.25e-08	-	Niben101Scf10524	16810	25947	+	783	-	-	-
Niben101Scf01495g00002	2073.26	2088.78	2074.9	486.614	483.524	497.132	2078.98	489.09	2.08782	2.29e-242	1.09e-240	maker-Niben101Scf01495-snap-gene-0.1	Niben101Scf01495	41838	47803	-	2840	-	Domain of Uncharacterized protein function, putative [Theobroma cacao] gb|EOY34140.1| Domain of Uncharacterized protein function, putative [Theobroma cacao]	-
Niben101Scf02922g00001	4309.53	4333.36	4477.79	1001.37	1022.26	1063.93	4373.56	1029.19	2.08752	0	0	maker-Niben101Scf02922-snap-gene-0.0	Niben101Scf02922	22051	29233	+	4640	-	soluble N-ethylmaleimide-sensitive factor adaptor protein 33	-
Niben101Scf04657g07001	60.8431	50.3743	45.8477	10.7585	15.8944	10.3211	52.355	12.3246	2.08646	2.8e-08	9.37e-08	maker-Niben101Scf04657-snap-gene-7.0	Niben101Scf04657	758680	760050	+	912	-	Zinc finger protein 1	-
novel.1093	927.57	981.713	1054.5	234.204	244.272	219.323	987.926	232.599	2.086	1e-112	2.24e-111	-	Niben101Scf01524	24986	25198	+	213	-	-	-
Niben101Scf03964g04031	957.417	995.771	1078.01	250.755	223.358	239.965	1010.4	238.026	2.0855	2.85e-115	6.5e-114	maker-Niben101Scf03964-snap-gene-4.30	Niben101Scf03964	436037	461903	+	2057	-	5'-nucleotidase domain-containing protein 3	-
Niben101Scf04797g00031	655.498	652.523	673.608	144.826	165.636	156.536	660.543	155.666	2.0854	3.6e-84	6.11e-83	augustus_masked-Niben101Scf04797-processed-gene-0.30	Niben101Scf04797	142550	143542	+	993	-	BnaA05g33920D [Brassica napus]	-
Niben101Scf08680g00002	11676.1	12134.3	11795.8	2837.75	2836.73	2720.46	11868.8	2798.32	2.08439	0	0	snap_masked-Niben101Scf08680-processed-gene-0.1	Niben101Scf08680	63837	66752	+	1886	-	UDP-glucose 6-dehydrogenase 3	-
Niben101Scf01559g04002	1009.08	835.276	824.082	206.066	202.444	221.043	889.478	209.851	2.08424	8.82e-90	1.59e-88	maker-Niben101Scf01559-snap-gene-4.1	Niben101Scf01559	465270	467373	-	932	-	Unknown protein	-
Niben101Scf08597g01029	2286.78	2327.76	2359.39	521.372	561.323	562.499	2324.64	548.398	2.08396	3.84e-253	1.92e-251	maker-Niben101Scf08597-snap-gene-1.28	Niben101Scf08597	208485	218507	+	2509	-	Ubiquitin and WLM domain-containing protein [Medicago truncatula]	-
Niben101Scf00592g15015	1811.52	1703.35	1712.82	446.063	408.235	378.439	1742.56	410.912	2.08372	7.17e-179	2.45e-177	maker-Niben101Scf00592-snap-gene-15.14	Niben101Scf00592	1510365	1516287	+	1166	-	Eukaryotic translation initiation factor 6-2	-
Niben101Scf07042g00007	803.588	725.156	811.151	187.859	188.223	176.318	779.965	184.134	2.08237	4.14e-94	7.78e-93	maker-Niben101Scf07042-augustus-gene-0.6	Niben101Scf07042	62791	69717	+	1856	-	Diacylglycerol O-acyltransferase 1	MBOAT
Niben101Scf24096g00020	251.408	212.041	191.62	53.7924	49.3563	51.6054	218.356	51.5847	2.082	3.07e-28	2.22e-27	maker-Niben101Scf24096-snap-gene-0.19	Niben101Scf24096	145334	149664	-	1713	-	Mitotic checkpoint serine/threonine-protein kinase BUB1 beta	-
Niben101Scf01729g01015	19946.2	20345.4	20248.2	4779.24	4631.96	4898.21	20179.9	4769.81	2.08098	0	0	maker-Niben101Scf01729-augustus-gene-1.14	Niben101Scf01729	257717	263003	-	2142	-	Hydroxymethylglutaryl-CoA synthase	-
novel.1446	238.78	189.782	176.337	42.2063	48.5197	52.4655	201.633	47.7305	2.08023	2.68e-25	1.8e-24	-	Niben101Scf02188	24913	26809	-	1897	-	-	-
Niben101Scf02875g00005	890.834	903.223	899.319	240.824	204.117	191.8	897.792	212.247	2.07965	5.29e-102	1.08e-100	augustus_masked-Niben101Scf02875-processed-gene-0.4	Niben101Scf02875	10834	11781	-	948	-	VQ motif-containing protein	-
novel.1591	45.9193	28.1159	54.0767	9.10332	9.20202	12.0413	42.704	10.1155	2.07948	1.07e-06	3.18e-06	-	Niben101Scf02408	342473	343261	-	718	-	-	-
Niben101Scf00644g00021	125.13	134.722	130.489	39.7236	28.4426	24.0825	130.114	30.7496	2.0787	1.01e-17	5.3e-17	maker-Niben101Scf00644-augustus-gene-0.20	Niben101Scf00644	176334	179001	+	692	-	conserved hypothetical protein [Ricinus communis] gb|EEF29221.1| conserved hypothetical protein [Ricinus communis]	-
Niben101Scf14922g00029	1929.76	1978.66	1930.3	510.614	419.947	451.547	1946.24	460.702	2.07841	9.24e-188	3.31e-186	maker-Niben101Scf14922-augustus-gene-0.28	Niben101Scf14922	120850	128535	+	4758	-	Calcium-transporting ATPase	Cation_ATPase_C
Niben101Scf01941g01008	1902.21	1877.91	1822.15	420.408	474.322	431.765	1867.42	442.165	2.07841	2.69e-201	1.05e-199	augustus_masked-Niben101Scf01941-processed-gene-1.7	Niben101Scf01941	85960	88890	+	982	-	Aluminium induced protein with YGL and LRDR motifs	-
Niben101Scf05108g00002	700.269	668.924	693.593	161.377	174.838	152.236	687.595	162.817	2.07792	2.53e-86	4.38e-85	augustus_masked-Niben101Scf05108-processed-gene-0.1	Niben101Scf05108	51613	53271	+	1659	-	Eukaryotic aspartyl protease family protein	-
novel.4008	6848.86	7383.93	7419.09	1724.67	1636.29	1768.34	7217.3	1709.77	2.07772	0	0	-	Niben101Scf12304	109136	111624	-	1760	-	PF00240:Ubiquitin family	ubiquitin
novel.381	165.309	142.922	152.826	41.3787	36.8081	30.9632	153.686	36.3833	2.07737	2.75e-21	1.64e-20	-	Niben101Scf00344	473378	477146	+	2363	-	PF14372:Domain of unknown function (DUF4413)	-
Niben101Scf06848g08009	52.8072	49.2028	36.443	10.7585	10.0386	12.0413	46.151	10.9461	2.07723	1.68e-07	5.3e-07	maker-Niben101Scf06848-snap-gene-8.8	Niben101Scf06848	780054	791077	+	1183	-	Protein phosphatase methylesterase 1	-
Niben101Scf03770g01004	2927.36	2669.84	2665.04	642.198	649.161	670.01	2754.08	653.789	2.07498	6.71e-258	3.43e-256	maker-Niben101Scf03770-snap-gene-1.3	Niben101Scf03770	117341	125407	-	1684	-	Activator of 90 kDa heat shock protein ATPase homolog 1	-
Niben101Scf00111g01017	50.5112	97.2341	54.0767	20.6894	12.5482	14.6215	67.274	15.953	2.0745	9.69e-09	3.34e-08	maker-Niben101Scf00111-snap-gene-1.16	Niben101Scf00111	95614	98286	-	1248	-	Exostosin family protein	-
Niben101Scf15391g01009	3078.89	2836.19	2996.56	665.37	688.478	762.899	2970.54	705.583	2.07443	1.09e-253	5.5e-252	maker-Niben101Scf15391-augustus-gene-1.8	Niben101Scf15391	100424	106430	+	1846	-	BnaA07g28870D [Brassica napus]	-
Niben101Scf01999g05004	303.067	297.56	312.705	62.0681	92.8567	61.9265	304.444	72.2838	2.07384	1.45e-35	1.24e-34	maker-Niben101Scf01999-snap-gene-5.3	Niben101Scf01999	446261	456587	+	3483	-	Receptor expression-enhancing protein 4	TB2_DP1_HVA22
Niben101Scf00772g00003	676.162	661.895	694.768	162.205	153.925	166.857	677.608	160.996	2.07365	1.43e-86	2.48e-85	maker-Niben101Scf00772-augustus-gene-0.2	Niben101Scf00772	109834	114631	+	1550	-	Tyrosine phosphatase family protein	-
Niben101Scf07586g00004	6326.53	6707.98	6546.81	1455.7	1566.02	1631.59	6527.11	1551.1	2.07342	0	0	augustus_masked-Niben101Scf07586-processed-gene-0.3	Niben101Scf07586	81163	81771	+	609	-	Calcium-binding allergen Ole e 8	-
Niben101Scf03226g04021	221.561	205.012	186.917	36.4133	44.337	65.3668	204.497	48.7057	2.07293	8.07e-24	5.2e-23	maker-Niben101Scf03226-snap-gene-4.20	Niben101Scf03226	508982	512594	-	801	-	Arabinogalactan peptide 16	-
novel.4194	58.5471	55.0603	84.6418	19.0342	10.8751	17.2018	66.0831	15.7037	2.07286	2.21e-09	7.92e-09	-	Niben101Scf15437	95049	97588	+	1202	-	-	-
Niben101Scf11188g00002	831.139	834.105	834.662	205.239	194.079	195.24	833.302	198.186	2.07177	7.57e-106	1.59e-104	maker-Niben101Scf11188-snap-gene-0.1	Niben101Scf11188	55836	58672	-	1569	-	-	-
Niben101Scf17891g02004	168.753	189.782	150.474	43.8615	28.4426	49.0251	169.67	40.4431	2.06998	7.66e-21	4.5e-20	maker-Niben101Scf17891-augustus-gene-2.3	Niben101Scf17891	173559	181186	+	2514	-	S-type anion channel SLAH3	C4dic_mal_tran
Niben101Scf00228g04005	776.036	786.073	758.25	178.756	190.733	183.199	773.453	184.229	2.06987	3.88e-98	7.6e-97	maker-Niben101Scf00228-snap-gene-4.4	Niben101Scf00228	422223	424505	-	2153	-	Serine/threonine-protein kinase 38-like	Pkinase
Niben101Scf01191g02010	183.677	220.241	212.78	51.3096	54.3756	41.2843	205.566	48.9898	2.06752	7.37e-27	5.16e-26	maker-Niben101Scf01191-augustus-gene-2.9	Niben101Scf01191	178379	183719	-	2586	-	Kinesin-like protein 1	Kinesin
Niben101Scf01008g00004	51.6592	43.3453	52.9011	13.2412	10.8751	11.1812	49.3019	11.7658	2.06641	5.1e-08	1.67e-07	augustus_masked-Niben101Scf01008-processed-gene-0.3	Niben101Scf01008	31822	32316	-	495	-	Ethylene-responsive transcription factor 12	AP2
Niben101Scf05858g00005	522.332	550.603	583.088	134.895	127.155	133.314	552.008	131.788	2.06632	1.13e-69	1.65e-68	maker-Niben101Scf05858-augustus-gene-0.4	Niben101Scf05858	108324	113395	-	2193	-	Protein sel-1 homolog 1	-
Niben101Scf01084g01009	1591.1	1589.72	1510.62	336.823	430.822	352.637	1563.81	373.427	2.06612	2.1e-139	5.61e-138	maker-Niben101Scf01084-snap-gene-1.8	Niben101Scf01084	144575	146633	-	448	-	Late embryogenesis abundant hydroxyproline-rich glycoprotein family, putative [Theobroma cacao] gb|EOX95792.1| Late embryogenesis abundant hydroxyproline-rich glycoprotein family, putative [Theobroma cacao]	-
Niben101Scf07991g03005	646.314	634.95	673.608	171.308	136.357	159.117	651.624	155.594	2.06611	2.5e-77	3.96e-76	maker-Niben101Scf07991-snap-gene-3.4	Niben101Scf07991	386890	388276	-	580	-	Phosphatidylinositol 3,4,5-trisphosphate 5-phosphatase 1	-
Niben101Scf05617g00005	5813.38	6186.67	6256.44	1506.19	1415.44	1440.65	6085.5	1454.09	2.06508	0	0	maker-Niben101Scf05617-snap-gene-0.4	Niben101Scf05617	13331	18270	-	2613	-	phenylalanine ammonia-lyase 2	-
Niben101Scf00247g00013	94.1346	125.35	108.153	28.9651	17.5675	31.8233	109.213	26.1186	2.06484	2.56e-14	1.18e-13	maker-Niben101Scf00247-augustus-gene-0.12	Niben101Scf00247	71737	77032	+	2474	-	Unknown protein	-
Niben101Scf04334g00003	213.525	206.183	245.696	43.0339	61.9045	54.1856	221.801	53.0413	2.06459	6.14e-28	4.41e-27	maker-Niben101Scf04334-snap-gene-0.2	Niben101Scf04334	32935	35506	-	626	-	Lactoylglutathione lyase	-
Niben101Scf03479g05047	647.462	679.467	557.225	162.205	153.925	134.174	628.052	150.101	2.0642	4.3e-68	6.14e-67	maker-Niben101Scf03479-snap-gene-5.46	Niben101Scf03479	588834	596066	-	1809	-	ubiquitin-protein ligase/zinc ion binding protein [Triticum aestivum]	-
Niben101Scf03503g01017	55.1032	41.0023	55.2523	10.7585	11.7117	13.7614	50.4526	12.0772	2.06419	4.97e-08	1.63e-07	augustus_masked-Niben101Scf03503-processed-gene-1.16	Niben101Scf03503	152744	155046	-	834	-	BnaCnng41180D [Brassica napus]	-
Niben101Scf08966g00001	800.144	747.414	811.151	170.48	178.185	215.882	786.236	188.182	2.06403	1e-86	1.74e-85	maker-Niben101Scf08966-snap-gene-0.0	Niben101Scf08966	33818	38031	-	1130	-	Chaperone protein DnaJ	-
Niben101Scf23495g00002	161.866	178.067	156.352	38.0684	33.4619	47.3049	165.428	39.6117	2.06367	3.03e-22	1.86e-21	augustus_masked-Niben101Scf23495-processed-gene-0.1	Niben101Scf23495	16402	17628	+	1227	-	Cation/calcium exchanger 1	Na_Ca_ex
Niben101Scf06176g03001	1206.53	1163.29	1196.74	292.961	250.964	309.632	1188.86	284.519	2.06349	9.41e-128	2.32e-126	augustus_masked-Niben101Scf06176-processed-gene-3.0	Niben101Scf06176	359972	361495	+	1524	-	VQ motif-containing protein	-
Niben101Scf00460g00002	181.381	149.951	178.688	29.7927	50.1928	42.1444	170.007	40.71	2.06321	3.56e-21	2.12e-20	augustus_masked-Niben101Scf00460-processed-gene-0.1	Niben101Scf00460	64759	65556	-	798	-	conserved hypothetical protein [Ricinus communis] gb|EEF29839.1| conserved hypothetical protein [Ricinus communis]	-
Niben101Scf07798g03026	1453.35	1378.85	1362.5	297.927	362.225	344.036	1398.23	334.729	2.06305	3.31e-143	9.05e-142	snap_masked-Niben101Scf07798-processed-gene-3.25	Niben101Scf07798	373276	376194	-	1466	-	jasmonate-zim-domain protein 6	Zim
Niben101Scf03531g00010	99.8745	83.1762	72.886	33.103	11.7117	16.3417	85.3122	20.3854	2.06298	3.61e-10	1.36e-09	augustus_masked-Niben101Scf03531-processed-gene-0.9	Niben101Scf03531	46090	48174	+	2085	-	Calcium-transporting ATPase 2	Cation_ATPase_C
novel.4294	371.946	391.279	422.034	64.5508	119.626	99.7704	395.086	94.6491	2.06234	9.32e-37	8.21e-36	-	Niben101Scf17988	58445	63682	-	4341	-	-	-
Niben101Scf02160g01003	4089.11	4134.21	4288.52	1019.57	993.818	982.222	4170.61	998.537	2.06219	0	0	maker-Niben101Scf02160-snap-gene-1.2	Niben101Scf02160	112942	116561	+	1387	-	Calmodulin binding protein-like	-
Niben101Scf00800g02008	7187.52	6774.76	6987.65	1681.63	1707.39	1629.01	6983.31	1672.68	2.06166	0	0	maker-Niben101Scf00800-augustus-gene-2.7	Niben101Scf00800	270650	274784	-	2933	-	calcium-dependent protein kinase 19	Pkinase
Niben101Scf06310g02005	167.605	126.521	165.757	33.103	42.6639	34.4036	153.295	36.7235	2.06156	6.46e-20	3.68e-19	maker-Niben101Scf06310-snap-gene-2.4	Niben101Scf06310	356218	358029	+	1086	-	Protein LURP-one-related 5	-
Niben101Scf00332g08008	171.049	205.012	185.742	38.896	54.3756	41.2843	187.268	44.852	2.06144	3.04e-24	1.98e-23	augustus_masked-Niben101Scf00332-processed-gene-8.7	Niben101Scf00332	796425	796841	+	417	-	TGACG-sequence-specific DNA-binding protein TGA-1B	bZIP_1
Niben101Scf08206g02024	3396.88	3649.21	3611.38	793.644	870.009	890.193	3552.49	851.282	2.06141	4.46e-295	2.64e-293	maker-Niben101Scf08206-snap-gene-2.23	Niben101Scf08206	274776	283325	+	2553	-	Protein kinase superfamily protein	Pkinase
Niben101Scf09317g00006	461.489	408.852	396.171	110.067	98.7126	94.6099	422.171	101.13	2.0612	6.6e-52	7.59e-51	maker-Niben101Scf09317-snap-gene-0.5	Niben101Scf09317	77419	80643	+	1033	-	Ras-related protein Rab-8A	Ras
Niben101Scf00577g02017	296.18	352.62	358.552	86.0678	78.6354	76.548	335.784	80.4171	2.06111	1.12e-41	1.08e-40	maker-Niben101Scf00577-augustus-gene-2.16	Niben101Scf00577	216395	224471	-	1939	-	Regulator of Vps4 activity in the MVB pathway protein	-
Niben101Scf02755g06020	2720.72	3062.29	2900.16	679.439	731.979	669.15	2894.39	693.522	2.061	1.77e-244	8.51e-243	maker-Niben101Scf02755-snap-gene-6.19	Niben101Scf02755	700510	706262	-	4043	-	Guanine nucleotide-binding protein subunit beta-2	WD40
Niben101Scf13710g03014	502.816	578.719	546.645	126.619	134.684	129.013	542.727	130.105	2.06037	6.92e-67	9.73e-66	maker-Niben101Scf13710-augustus-gene-3.13	Niben101Scf13710	348613	355805	+	1697	-	Major facilitator superfamily protein	MFS_1
Niben101Scf02537g03012	2093.92	2000.91	1986.73	467.58	486.034	505.733	2027.19	486.449	2.05955	3.6e-219	1.54e-217	maker-Niben101Scf02537-snap-gene-3.11	Niben101Scf02537	316551	332259	-	2962	-	Bifunctional arginine demethylase and lysyl-hydroxylase JMJD6	-
Niben101Scf02353g06039	4769.87	4512.6	4527.16	1029.5	1102.57	1187.78	4603.21	1106.62	2.05698	0	0	augustus_masked-Niben101Scf02353-processed-gene-6.38	Niben101Scf02353	758573	759202	+	630	-	kunitz trypsin inhibitor 1	-
Niben101Scf07241g00013	1982.57	1932.97	2039.63	523.027	445.88	461.868	1985.06	476.925	2.05693	2.43e-193	9.08e-192	maker-Niben101Scf07241-snap-gene-0.12	Niben101Scf07241	47618	57015	-	2342	-	mitogen-activated protein kinase 12	Pkinase
Niben101Scf03885g00001	316.843	357.306	365.606	76.9644	73.6161	99.7704	346.585	83.4503	2.05549	4.64e-41	4.43e-40	maker-Niben101Scf03885-augustus-gene-0.0	Niben101Scf03885	2528	6449	+	1064	-	Derlin-1	-
Niben101Scf01395g00017	261.74	282.33	249.223	64.5508	69.4334	56.7659	264.431	63.5834	2.05536	1.26e-34	1.06e-33	augustus_masked-Niben101Scf01395-processed-gene-0.16	Niben101Scf01395	66316	67734	-	1419	-	UDP-Glycosyltransferase superfamily protein	UDPGT
Niben101Scf09665g01003	102.17	114.807	132.841	24.8272	30.9522	28.383	116.606	28.0541	2.05536	3.37e-16	1.68e-15	maker-Niben101Scf09665-augustus-gene-1.2	Niben101Scf09665	207145	210678	-	1968	-	Pectinesterase/pectinesterase inhibitor 3	-
novel.4432	60.8431	76.1472	76.4128	14.0688	18.404	18.922	71.1343	17.1316	2.05472	1.24e-10	4.78e-10	-	Niben101Scf23683	1	831	-	746	-	-	-
Niben101Scf11110g00018	675.014	651.351	631.287	152.274	142.213	177.178	652.551	157.222	2.05432	8.75e-77	1.38e-75	maker-Niben101Scf11110-augustus-gene-0.17	Niben101Scf11110	93504	94892	+	972	-	Pathogen-related protein	-
Niben101Scf04477g00004	120.538	80.8332	98.7488	28.1375	22.5868	21.5022	100.04	24.0755	2.05428	1.52e-13	6.74e-13	augustus_masked-Niben101Scf04477-processed-gene-0.3	Niben101Scf04477	15531	15842	-	312	-	conserved hypothetical protein [Ricinus communis] gb|EEF39372.1| conserved hypothetical protein [Ricinus communis]	-
Niben101Scf00308g00001	79.2108	72.6327	61.1302	15.7239	20.0771	15.4816	70.9912	17.0942	2.05406	1.28e-10	4.92e-10	maker-Niben101Scf00308-snap-gene-0.0	Niben101Scf00308	40222	41520	+	980	-	BnaC04g52310D [Brassica napus]	-
Niben101Scf00046g05006	1878.1	1982.17	1940.88	465.925	463.447	467.889	1933.72	465.753	2.0537	6.65e-217	2.79e-215	augustus_masked-Niben101Scf00046-processed-gene-5.5	Niben101Scf00046	508432	509505	+	1074	-	RING finger protein 44	-
Niben101Scf00895g00003	135.462	138.236	135.192	30.6203	28.4426	39.5641	136.297	32.8757	2.05332	6.07e-19	3.34e-18	maker-Niben101Scf00895-snap-gene-0.2	Niben101Scf00895	32172	38281	-	1096	-	disease resistance protein RGH5 [Solanum huancabambense]	-
novel.3689	5804.2	6090.6	6239.98	1427.57	1496.58	1444.95	6044.93	1456.37	2.05328	0	0	-	Niben101Scf09556	249462	273748	+	15242	-	-	-
Niben101Scf12680g03004	195.157	202.669	181.039	55.4475	40.1543	43.8646	192.955	46.4888	2.05244	2.14e-25	1.44e-24	augustus_masked-Niben101Scf12680-processed-gene-3.3	Niben101Scf12680	327826	328578	+	753	-	Phthiotriol/phenolphthiotriol dimycocerosates methyltransferase 1	Methyltransf_11
Niben101Scf05948g08009	4255.57	4121.32	4217.98	979.021	994.654	1063.93	4198.29	1012.54	2.0522	0	0	augustus_masked-Niben101Scf05948-processed-gene-8.8	Niben101Scf05948	800817	808968	-	4818	-	trehalose phosphate synthase	-
Niben101Scf10336g01001	17006.2	16683.3	16639.2	3878.01	4191.1	4069.94	16776.2	4046.35	2.0518	0	0	augustus_masked-Niben101Scf10336-processed-gene-1.0	Niben101Scf10336	170974	172068	+	1095	-	matrix metalloproteinase	PG_binding_1
novel.1547	419.014	483.828	365.606	98.4814	112.097	95.4699	422.816	102.016	2.05094	2.46e-46	2.57e-45	-	Niben101Scf02351	915342	924008	+	485	-	-	-
Niben101Scf01070g01007	1715.09	1607.29	1722.23	402.201	339.638	477.35	1681.53	406.396	2.04963	1.32e-119	3.09e-118	maker-Niben101Scf01070-augustus-gene-1.6	Niben101Scf01070	105654	120259	-	4443	-	Regulator of chromosome condensation (RCC1) family with FYVE zinc finger domain	FYVE
novel.3327	150.386	138.236	139.894	28.9651	32.6253	42.1444	142.839	34.5783	2.04862	2.05e-19	1.15e-18	-	Niben101Scf07554	20122	22041	-	1920	-	-	-
novel.2282	113.65	91.3766	115.207	19.0342	31.7888	26.6628	106.745	25.8286	2.04819	2.39e-14	1.1e-13	-	Niben101Scf03952	613212	617025	-	3722	-	-	-
Niben101Scf00199g01006	166.457	139.408	150.474	31.4478	30.1157	49.0251	152.113	36.8629	2.04774	4.43e-19	2.45e-18	snap_masked-Niben101Scf00199-processed-gene-1.5	Niben101Scf00199	183847	185384	+	936	-	conserved hypothetical protein 16 [Hevea brasiliensis]	-
Niben101Scf03565g01003	734.709	767.329	744.143	188.687	179.021	175.458	748.727	181.055	2.04762	2e-93	3.73e-92	maker-Niben101Scf03565-snap-gene-1.2	Niben101Scf03565	130686	147639	+	2329	-	C2H2-like zinc finger protein	-
Niben101Scf04040g09014	4463.36	4557.12	4716.43	1143.71	1044.85	1135.32	4578.97	1107.96	2.04713	0	0	augustus_masked-Niben101Scf04040-processed-gene-9.13	Niben101Scf04040	1030305	1032649	-	2027	-	Ankyrin repeat family protein	-
Niben101Scf01109g03004	6845.42	6464.31	6479.8	1525.22	1614.54	1649.65	6596.51	1596.47	2.04709	0	0	maker-Niben101Scf01109-snap-gene-3.3	Niben101Scf01109	320531	325323	+	969	-	BnaC05g51340D [Brassica napus]	-
Niben101Scf11960g02001	301.919	320.99	351.499	67.0335	77.7989	91.1695	324.803	78.6673	2.04698	3.19e-39	2.95e-38	maker-Niben101Scf11960-snap-gene-2.0	Niben101Scf11960	269017	279264	+	2339	-	Decapping 5-like, putative isoform 5 [Theobroma cacao] gb|EOY25379.1| Decapping 5-like, putative isoform 5 [Theobroma cacao]	-
Niben101Scf00428g09005	6869.53	7174.24	6914.77	1726.32	1643.81	1702.12	6986.18	1690.75	2.04681	0	0	maker-Niben101Scf00428-snap-gene-9.4	Niben101Scf00428	957309	960297	-	1720	-	Calmodulin binding protein-like	-
Niben101Scf04817g00017	2987.05	3088.06	3050.63	729.093	768.787	710.434	3041.91	736.105	2.04677	2.63e-303	1.61e-301	maker-Niben101Scf04817-snap-gene-0.16	Niben101Scf04817	70996	79014	-	3460	-	Receptor like protein kinase S.2	Pkinase_Tyr
Niben101Scf05385g03009	2193.79	2416.79	2506.34	546.199	568.015	610.664	2372.31	574.959	2.04504	6.12e-200	2.38e-198	snap_masked-Niben101Scf05385-processed-gene-3.8	Niben101Scf05385	338459	351876	+	2790	-	Ubiquitin-like superfamily protein	ubiquitin
Niben101Scf02864g06008	464.933	523.658	503.149	123.309	130.501	107.511	497.247	120.44	2.04468	7.11e-60	9.16e-59	maker-Niben101Scf02864-snap-gene-6.7	Niben101Scf02864	682628	685331	+	839	-	BURP domain-containing protein 3	-
Niben101Scf20034g00014	7760.36	8328.16	8183.22	1958.87	1980.11	1947.24	8090.58	1962.07	2.04378	0	0	augustus_masked-Niben101Scf20034-processed-gene-0.13	Niben101Scf20034	1	5447	+	5114	-	TBC1 domain family member 5	TBC
Niben101Scf09658g00026	2176.57	2406.25	2198.34	594.199	516.15	534.116	2260.39	548.155	2.04355	2.2e-196	8.43e-195	maker-Niben101Scf09658-augustus-gene-0.25	Niben101Scf09658	76525	83145	-	1907	-	threonine aldolase 1	Beta_elim_lyase
Niben101Scf04375g13006	1317.88	1334.33	1366.02	322.754	332.109	319.953	1339.41	324.939	2.04322	1.15e-158	3.5e-157	maker-Niben101Scf04375-snap-gene-13.5	Niben101Scf04375	1337268	1347514	-	3114	-	Diacylglycerol kinase 2	C1_1
Niben101Scf04362g02008	3589.74	3787.44	3719.54	900.401	886.74	905.674	3698.91	897.605	2.04293	0	0	augustus_masked-Niben101Scf04362-processed-gene-2.7	Niben101Scf04362	222137	223945	-	1809	-	Major facilitator superfamily protein	MFS_1
Niben101Scf06176g02021	82.6547	93.7196	76.4128	19.8618	22.5868	18.922	84.2624	20.4568	2.04183	2.2e-12	9.23e-12	maker-Niben101Scf06176-snap-gene-2.20	Niben101Scf06176	187578	199207	+	1745	-	F-box/LRR-repeat protein	-
Niben101Scf02827g08001	896.574	876.278	841.716	210.204	201.608	223.623	871.523	211.812	2.04125	1.35e-104	2.8e-103	maker-Niben101Scf02827-snap-gene-8.0	Niben101Scf02827	796238	802167	+	1759	-	Protein disulfide-isomerase	-
Niben101Scf11709g01025	3277.49	3174.75	3202.28	754.748	785.518	805.904	3218.17	782.057	2.0412	0	0	maker-Niben101Scf11709-snap-gene-1.24	Niben101Scf11709	87941	93716	+	2826	-	Dehydrogenase/reductase SDR family member 4	-
Niben101Scf04382g00015	1144.54	1184.38	1117.98	249.928	273.551	314.793	1148.97	279.424	2.04083	5.3e-118	1.23e-116	maker-Niben101Scf04382-augustus-gene-0.14	Niben101Scf04382	23215	26913	+	852	-	Elicitor-responsive protein 1	C2
Niben101Scf01124g27025	320.287	311.618	298.598	80.2747	77.7989	67.9471	310.167	75.3402	2.04077	1.84e-40	1.74e-39	maker-Niben101Scf01124-snap-gene-27.24	Niben101Scf01124	2733253	2737423	+	1355	-	Peptidyl-prolyl cis-trans isomerase-like 3	Pro_isomerase
Niben101Scf05391g02018	332.915	383.079	409.102	81.1023	103.732	88.5892	375.032	91.1411	2.04063	2.19e-43	2.19e-42	maker-Niben101Scf05391-snap-gene-2.17	Niben101Scf05391	182511	195179	-	1136	-	Optic atrophy 3 protein (OPA3)	-
Niben101Scf19133g01003	2458.98	2420.31	2528.67	575.992	594.785	630.446	2469.32	600.408	2.04048	2.56e-252	1.27e-250	maker-Niben101Scf19133-augustus-gene-1.2	Niben101Scf19133	101891	111696	-	4008	-	Regulator of chromosome condensation (RCC1) family with FYVE zinc finger domain	FYVE
Niben101Scf01985g03008	774.888	797.788	702.997	198.618	170.656	184.059	758.558	184.444	2.03995	5.99e-86	1.03e-84	maker-Niben101Scf01985-snap-gene-3.7	Niben101Scf01985	324215	327520	+	1474	-	Mitochondrial substrate carrier family protein	Mito_carr
Niben101Scf04933g02001	971.193	1070.75	1089.76	244.135	250.964	266.628	1043.9	253.909	2.03984	7.29e-116	1.67e-114	maker-Niben101Scf04933-augustus-gene-2.0	Niben101Scf04933	267489	273626	+	1977	-	basic helix-loop-helix (bHLH) DNA-binding family protein	-
Niben101Scf05174g06008	283.552	292.874	311.529	81.9299	75.2892	58.4861	295.985	71.9017	2.03964	1.96e-36	1.71e-35	maker-Niben101Scf05174-snap-gene-6.7	Niben101Scf05174	725738	754455	-	1101	-	Coenzyme Q-binding protein COQ10 homolog, mitochondrial	-
Niben101Scf09170g00001	2958.35	2686.24	2799.06	629.784	694.334	731.076	2814.55	685.065	2.03917	9.83e-229	4.4e-227	maker-Niben101Scf09170-snap-gene-0.0	Niben101Scf09170	73291	75197	+	829	-	Mitochondrial import inner membrane translocase subunit TIM23-1	-
Niben101Scf14922g00048	1938.94	2180.15	2173.65	528.82	494.399	508.313	2097.58	510.511	2.03846	6.33e-194	2.39e-192	snap_masked-Niben101Scf14922-processed-gene-0.47	Niben101Scf14922	125528	137007	-	4382	-	Pentatricopeptide repeat-containing protein	U-box
Niben101Scf27945g00015	1959.61	2052.46	2020.82	491.579	498.582	478.21	2010.96	489.457	2.03841	1.35e-221	5.81e-220	maker-Niben101Scf27945-snap-gene-0.14	Niben101Scf27945	60319	65991	+	2555	-	NAC domain-containing protein 86	NAM
Niben101Scf12369g01002	866.727	1101.21	1063.9	268.134	240.926	228.784	1010.61	245.948	2.038	3.78e-87	6.59e-86	augustus_masked-Niben101Scf12369-processed-gene-1.1	Niben101Scf12369	139806	140678	+	873	-	GNS1/SUR4 membrane protein family	ELO
Niben101Scf06172g02018	87.2467	80.8332	67.0081	14.0688	20.9137	22.3623	78.3627	19.1149	2.03777	3.68e-11	1.46e-10	maker-Niben101Scf06172-snap-gene-2.17	Niben101Scf06172	250391	268654	+	828	-	Aldose 1-epimerase	Aldose_epim
Niben101Scf04191g02001	1847.1	1798.25	1802.17	454.338	409.072	463.588	1815.84	442.333	2.03771	4.26e-192	1.57e-190	maker-Niben101Scf04191-snap-gene-2.0	Niben101Scf04191	253065	266061	-	4230	-	Protein of unknown function (DUF1336)	-
Niben101Ctg09534g00001	346.691	489.685	373.835	103.447	115.443	75.6879	403.403	98.1927	2.03703	1.54e-35	1.32e-34	maker-Niben101Ctg09534-augustus-gene-0.0	Niben101Ctg09534	23	967	+	842	-	Bifunctional arginine demethylase and lysyl-hydroxylase JMJD6	JmjC
Niben101Scf01145g00020	490.189	465.084	466.706	138.205	87.0009	121.273	473.993	115.493	2.03698	2.84e-48	3.07e-47	augustus_masked-Niben101Scf01145-processed-gene-0.19	Niben101Scf01145	14487	17180	-	2124	-	Disease resistance protein	NB-ARC
Niben101Scf01991g00012	181.381	202.669	198.673	57.9302	44.337	39.5641	194.241	47.2771	2.03671	8.39e-25	5.56e-24	snap_masked-Niben101Scf01991-processed-gene-0.11	Niben101Scf01991	3444	17526	-	2123	-	Unknown protein	-
novel.3622	254.852	281.159	257.452	59.5854	69.4334	64.5067	264.488	64.5085	2.03577	1.04e-34	8.77e-34	-	Niben101Scf09097	221312	238635	+	1873	-	PF00610:Domain found in Dishevelled, Egl-10, and Pleckstrin (DEP)|PF00462:Glutaredoxin	-
Niben101Scf18214g00004	12069.9	12443.6	12134.3	2942.03	2901.15	3099.76	12216	2980.98	2.03506	0	0	maker-Niben101Scf18214-snap-gene-0.3	Niben101Scf18214	17249	29348	-	7679	-	glutamate synthase 1	GATase_2
novel.1550	793.256	733.356	779.41	185.377	185.713	191.8	768.674	187.63	2.03475	9.63e-94	1.8e-92	-	Niben101Scf02351	272596	274230	-	1539	-	PF07727:Reverse transcriptase (RNA-dependent DNA polymerase)	RVT_2
Niben101Scf06926g00003	764.556	695.868	600.722	201.101	158.944	142.775	687.049	167.606	2.0344	2.19e-59	2.81e-58	augustus_masked-Niben101Scf06926-processed-gene-0.2	Niben101Scf06926	15488	20985	+	1660	-	Alpha/beta hydrolase related protein	-
Niben101Scf04485g01003	166.457	152.294	177.513	42.2063	36.8081	42.1444	165.422	40.3863	2.03438	1.68e-22	1.04e-21	snap_masked-Niben101Scf04485-processed-gene-1.2	Niben101Scf04485	106051	120113	+	735	-	BnaC04g11100D [Brassica napus]	-
Niben101Scf11706g00004	402.942	360.821	356.201	81.9299	88.674	103.211	373.321	91.2715	2.03357	2.29e-45	2.36e-44	maker-Niben101Scf11706-augustus-gene-0.3	Niben101Scf11706	187546	191063	+	1668	-	U-box domain-containing protein 33 [Triticum urartu]	-
Niben101Scf03570g00005	90.6906	99.5771	96.3976	18.2066	15.0578	36.9839	95.5551	23.4161	2.03286	1.51e-11	6.07e-11	maker-Niben101Scf03570-augustus-gene-0.4	Niben101Scf03570	67642	69740	+	479	-	Unknown protein	-
Niben101Scf08294g05006	52.8072	55.0603	47.0232	16.5515	6.69238	14.6215	51.6302	12.6218	2.03266	1.18e-07	3.78e-07	maker-Niben101Scf08294-snap-gene-5.5	Niben101Scf08294	554062	558596	-	2391	-	Laccase-7	-
Niben101Scf05118g08013	994.153	1100.03	1049.79	289.651	226.704	252.006	1047.99	256.121	2.03223	6.58e-104	1.35e-102	snap_masked-Niben101Scf05118-processed-gene-8.12	Niben101Scf05118	837804	845950	+	1574	-	Cysteine synthase	PALP
Niben101Scf03753g00007	104.466	77.3187	78.7639	29.7927	20.0771	13.7614	86.8497	21.2104	2.03096	4.02e-11	1.59e-10	augustus_masked-Niben101Scf03753-processed-gene-0.6	Niben101Scf03753	19866	21191	-	1230	-	zinc finger WD40 repeat protein 1	WD40
Niben101Scf03320g05001	195.157	182.753	175.162	50.4821	42.6639	42.1444	184.357	45.0968	2.03078	8.3e-25	5.5e-24	maker-Niben101Scf03320-snap-gene-5.0	Niben101Scf03320	520415	526433	+	1166	-	NC domain-containing protein-related	-
Niben101Scf00305g05011	1705.9	1727.96	1791.59	416.27	423.293	439.506	1741.81	426.356	2.03066	8.02e-194	3.02e-192	augustus_masked-Niben101Scf00305-processed-gene-5.10	Niben101Scf00305	652862	653233	+	372	-	BnaA09g31560D [Brassica napus]	-
Niben101Scf04664g04005	1036.63	964.141	1197.92	287.168	239.252	256.307	1066.23	260.909	2.03051	1.43e-93	2.67e-92	augustus_masked-Niben101Scf04664-processed-gene-4.4	Niben101Scf04664	403238	414591	+	8353	-	Kinesin-related protein 7	-
Niben101Scf02831g03016	227.301	234.299	205.727	47.9993	48.5197	67.087	222.442	54.5353	2.03015	1.35e-27	9.58e-27	snap_masked-Niben101Scf02831-processed-gene-3.15	Niben101Scf02831	317946	318309	+	330	-	BnaC03g05210D [Brassica napus]	-
Niben101Scf01481g01006	176.789	213.212	159.879	44.689	41.8274	48.165	183.293	44.8938	2.03005	2.95e-23	1.87e-22	augustus_masked-Niben101Scf01481-processed-gene-1.5	Niben101Scf01481	115097	116329	-	1233	-	F-box protein	F-box
Niben101Scf07619g00002	1209.97	1186.72	1167.35	315.306	289.445	267.488	1188.02	290.746	2.03004	1.21e-131	3.05e-130	maker-Niben101Scf07619-augustus-gene-0.1	Niben101Scf07619	7807	12306	+	1021	-	Thioredoxin	-
Niben101Scf16332g01001	88.3947	119.493	101.1	28.9651	24.2599	22.3623	102.996	25.1958	2.02975	3.88e-14	1.78e-13	maker-Niben101Scf16332-snap-gene-1.0	Niben101Scf16332	38913	43505	+	531	-	WRKY transcription factor 1	WRKY
Niben101Scf02108g04004	3541.53	3318.85	3143.5	726.611	873.355	853.209	3334.63	817.725	2.02827	6.25e-209	2.55e-207	maker-Niben101Scf02108-snap-gene-4.3	Niben101Scf02108	495032	498201	-	1130	-	Calcium-binding protein CML19	-
Niben101Scf05389g00010	671.57	598.634	610.126	148.963	149.742	162.557	626.777	153.754	2.028	1.25e-74	1.92e-73	snap_masked-Niben101Scf05389-processed-gene-0.9	Niben101Scf05389	9766	12555	+	2085	-	Heat shock 70 kDa protein 1A	HSP70
Niben101Scf00646g01022	1712.79	1696.33	1744.56	453.511	402.379	407.682	1717.89	421.191	2.02769	1.21e-182	4.23e-181	augustus_masked-Niben101Scf00646-processed-gene-1.21	Niben101Scf00646	143900	158423	-	2798	-	Serine/threonine-protein kinase 24	Pkinase
Niben101Scf02812g00002	1223.75	1327.3	1378.96	317.789	332.109	313.933	1310	321.277	2.02739	9.42e-140	2.53e-138	maker-Niben101Scf02812-snap-gene-0.1	Niben101Scf02812	36754	40274	+	2043	-	Leucine-rich repeat-containing protein 7	-
Niben101Scf05301g00016	2923.91	2966.23	3022.42	710.059	702.7	774.081	2970.85	728.946	2.02737	3.64e-283	2.06e-281	maker-Niben101Scf05301-snap-gene-0.15	Niben101Scf05301	15488	41028	+	5395	-	Serine/threonine protein phosphatase family protein	Metallophos
Niben101Scf09445g02005	458.045	540.059	454.95	126.619	121.299	108.371	484.351	118.763	2.02712	2.44e-55	2.95e-54	snap_masked-Niben101Scf09445-processed-gene-2.4	Niben101Scf09445	191752	195276	-	2292	-	Exostosin family protein	-
Niben101Scf01746g03002	1834.48	1828.7	1828.03	416.27	461.774	470.469	1830.4	449.504	2.02623	8.77e-194	3.29e-192	maker-Niben101Scf01746-augustus-gene-3.1	Niben101Scf01746	378251	383129	-	1144	-	Ras-related protein Rab-8B	Ras
Niben101Scf08899g00008	3368.18	3541.43	3667.81	837.506	912.673	846.328	3525.81	865.502	2.02621	3.06e-293	1.8e-291	maker-Niben101Scf08899-snap-gene-0.7	Niben101Scf08899	86764	91223	-	830	-	RPM1 interacting protein 4 transcript 2 [Lactuca saligna]	-
Niben101Scf09248g08003	800.144	839.962	794.693	210.204	204.954	182.339	811.6	199.166	2.02605	2.49e-95	4.73e-94	maker-Niben101Scf09248-snap-gene-8.2	Niben101Scf09248	839933	841647	-	1649	-	CBL-interacting protein kinase 31	Pkinase
Niben101Scf01094g01009	2209.87	2142.66	2060.79	528.82	505.274	540.996	2137.77	525.03	2.0259	1.12e-220	4.81e-219	maker-Niben101Scf01094-snap-gene-1.8	Niben101Scf01094	142275	149279	+	1317	-	Optic atrophy 3 protein (OPA3)	-
Niben101Scf01157g01004	654.35	659.552	701.822	186.204	163.127	145.355	671.908	164.895	2.02553	2.16e-75	3.36e-74	maker-Niben101Scf01157-snap-gene-1.3	Niben101Scf01157	160202	163824	-	2121	-	AT1G76250-like protein [Capsella grandiflora]	-
Niben101Scf01308g03013	179.085	134.722	131.665	31.4478	33.4619	44.7247	148.491	36.5448	2.02502	3.25e-18	1.74e-17	maker-Niben101Scf01308-snap-gene-3.12	Niben101Scf01308	296142	311225	+	837	-	Nudix hydrolase 11	NUDIX
Niben101Scf00887g04025	199.749	199.154	178.688	62.8957	40.9908	37.8439	192.53	47.2435	2.02489	1.02e-22	6.37e-22	maker-Niben101Scf00887-augustus-gene-4.24	Niben101Scf00887	431109	437454	+	4136	-	Pentatricopeptide repeat-containing protein	-
Niben101Scf04489g00008	2321.22	2361.73	2372.32	555.303	619.045	559.918	2351.76	578.089	2.02425	4.6e-235	2.11e-233	augustus_masked-Niben101Scf04489-processed-gene-0.7	Niben101Scf04489	61374	69144	+	4513	-	periodic tryptophan protein 2	WD40
Niben101Scf00788g02013	175.641	197.983	190.444	52.1372	46.0101	40.4242	188.023	46.1905	2.0238	7.6e-25	5.04e-24	maker-Niben101Scf00788-snap-gene-2.12	Niben101Scf00788	193775	196056	+	1783	-	UDP-glycosyltransferase 74 F1	UDPGT
Niben101Scf04339g00001	697.973	719.298	727.685	166.343	179.858	181.479	714.985	175.893	2.02352	9.64e-88	1.69e-86	maker-Niben101Scf04339-augustus-gene-0.0	Niben101Scf04339	3818	8480	+	1605	-	Transcription factor E3	HLH
Niben101Scf00470g04003	4311.82	4154.12	4225.04	988.952	1044.01	1089.73	4230.33	1040.9	2.02332	0	0	maker-Niben101Scf00470-snap-gene-4.2	Niben101Scf00470	457252	474715	-	972	-	Ubiquitin-conjugating enzyme E2 E2	UQ_con
Niben101Scf03413g01011	6420.67	7078.17	7181.62	1646.05	1734.16	1709.86	6893.49	1696.69	2.0225	0	0	snap_masked-Niben101Scf03413-processed-gene-1.10	Niben101Scf03413	86281	95274	-	1769	-	Diphosphomevalonate decarboxylase	GHMP_kinases
Niben101Scf00272g08006	1356.92	1351.91	1434.21	316.961	348.004	355.217	1381.01	340.061	2.02226	2e-150	5.76e-149	augustus_masked-Niben101Scf00272-processed-gene-8.5	Niben101Scf00272	816467	822496	+	1498	-	RING/FYVE/PHD zinc finger superfamily protein	-
Niben101Scf09284g01014	86.0987	77.3187	78.7639	24.8272	18.404	16.3417	80.7271	19.8577	2.02157	1.24e-11	5.04e-11	maker-Niben101Scf09284-snap-gene-1.13	Niben101Scf09284	161289	163361	-	969	-	purine permease 10	-
Niben101Scf08278g00007	87.2467	77.3187	84.6418	23.1721	17.5675	20.6422	83.0691	20.4606	2.02129	3.9e-12	1.62e-11	augustus_masked-Niben101Scf08278-processed-gene-0.6	Niben101Scf08278	105921	107021	-	1101	-	Ethylene-responsive transcription factor 5	AP2
novel.4180	99.8745	92.5481	77.5883	19.0342	20.0771	27.5229	90.0036	22.2114	2.02113	1.63e-12	6.92e-12	-	Niben101Scf15133	14841	16447	-	1058	-	-	-
Niben101Scf05373g01006	11416.7	12177.7	12008.6	2984.23	2912.86	2888.18	11867.6	2928.42	2.01872	0	0	maker-Niben101Scf05373-snap-gene-1.5	Niben101Scf05373	170277	178147	-	3630	-	2-oxoglutarate dehydrogenase, E1 component	-
novel.4596	117.094	168.695	109.329	29.7927	36.8081	30.9632	131.706	32.5213	2.01757	6.39e-16	3.14e-15	-	Niben101Scf38707	1	675	-	602	-	-	-
Niben101Scf02219g00002	47.0673	52.7173	36.443	9.9309	12.5482	11.1812	45.4092	11.2201	2.0174	3.59e-07	1.1e-06	maker-Niben101Scf02219-augustus-gene-0.1	Niben101Scf02219	834	3455	-	1679	-	Trehalose-phosphate phosphatase B	-
Niben101Scf05110g00007	16146.4	16120.9	16462.8	3969.05	4004.55	4069.08	16243.4	4014.23	2.01671	0	0	maker-Niben101Scf05110-snap-gene-0.6	Niben101Scf05110	85413	88260	+	762	-	Tetraspanin-8	Tetraspannin
Niben101Scf05200g00003	366.206	309.275	392.644	83.585	95.3664	85.1489	356.042	88.0334	2.01586	3.07e-41	2.95e-40	augustus_masked-Niben101Scf05200-processed-gene-0.2	Niben101Scf05200	73992	75065	-	1074	-	mitogen-activated protein kinase kinase kinase 21	Pkinase
[truncated: 5,172 more rows]
